# Supplementary material for: Genome-wide discovery of DNA polymorphisms among chickpea cultivars with contrasting seed size/weight and their functional relevance
Source: Sci Rep. 2018 Nov 14;8:16795. doi: 10.1038/s41598-018-35140-w (PMC6235875; doi:10.1038/s41598-018-35140-w)
Supplement: Supplementary file 2 — Supplementary File 1 [file 41598_2018_35140_MOESM2_ESM.xlsx]

## Sheet: Overall
#Chromosome	Position	Ref.	Alt.	Pusa 362	Himchana 1	JGK 3	PG 0515	DNA polymorphisms
C11047824	208	G	A	G	A	G	G	SNP
C11047824	274	C	T	C	T	C	C	SNP	# SNPs	355155
C11047824	706	A	G	A	G	A	A	SNP	# InDels	32355
C11049606	349	A	G	G	A	A	A	SNP	# MNPs	10340
C11049606	35	C	G	G	C	C	C	SNP	# Complex	24847
C11049606	380	A	C	C	A	C	C	SNP
C11049606	911	T	G	G	T	G	G	SNP
C11049918	969	G	A	A	G	G	G	SNP
C11050130	122	C	T	C	C	T	C	SNP
C11050434	499	T	G	T	T	G	T	SNP
C11057652	788	G	A	G	G	A	A	SNP
C11058394	744	C	T	C	C	T	T	SNP
C11058658	1057	G	T	G	T	G	G	SNP
C11061268	118	A	T	T	A	A	A	SNP
C11062040	589	A	G	A	A	G	G	SNP
C11062932	1002	T	C	C	T	C	C	SNP
C11063578	1140	C	T	T	C	T	T	SNP
C11065790	1099	G	A	A	G	A	A	SNP
C11067886	1037	T	A	A	T	A	A	SNP
C11067886	217	G	T	G	G	T	T	SNP
C11067886	873	T	C	C	T	C	C	SNP
C11068714	448	T	C	C	T	T	T	SNP
C11069300	501	C	A	A	C	A	A	SNP
C11069300	755	T	A	A	T	T	T	SNP
C11069734	341	G	A	A	G	G	G	SNP
C11071258	238	A	T	T	A	A	A	SNP
C11072428	352	T	C	T	T	C	C	SNP
C11076082	1118	C	A	A	C	A	A	SNP
C11076082	1221	G	C	C	G	C	C	SNP
C11076082	1227	G	A	A	G	A	A	SNP
C11076082	1327	C	T	T	C	T	T	SNP
C11076082	1342	C	T	T	C	T	T	SNP
C11076082	1405	T	G	G	T	G	G	SNP
C11076082	585	C	T	T	C	T	T	SNP
C11076082	655	A	T	T	A	T	T	SNP
C11076082	738	G	C	C	G	C	C	SNP
C11076082	824	T	A	A	T	A	A	SNP
C11078222	471	A	G	G	A	G	G	SNP
C11078952	510	T	C	T	T	C	C	SNP
C11079272	753	A	G	G	A	G	G	SNP
C11079828	1104	T	A	T	T	A	A	SNP
C11079828	430	C	A	A	C	A	A	SNP
C11081242	1138	T	C	T	C	C	T	SNP
C11081260	251	T	C	C	C	T	T	SNP
C11083582	802	C	T	C	C	T	T	SNP
C11084722	492	C	T	T	C	T	T	SNP
C11085144	697	T	G	G	T	G	G	SNP
C11085548	718	T	A	T	T	A	A	SNP
C11086502	1344	C	A	C	A	C	C	SNP
C11087038	891	G	A	G	A	G	G	SNP
C11087572	1372	G	T	G	G	T	G	SNP
C11091168	939	T	C	C	T	C	C	SNP
C11092188	306	C	T	T	T	C	C	SNP
C11096254	410	A	G	A	G	A	A	SNP
C11096976	1809	T	C	T	C	T	T	SNP
C11098396	1774	C	T	C	T	T	C	SNP
C11098396	642	G	A	G	A	A	G	SNP
C11100822	745	T	C	C	T	C	C	SNP
C11101522	2052	C	G	G	C	C	C	SNP
C11101522	2102	C	G	G	C	C	C	SNP
C11101522	2141	A	G	G	A	A	A	SNP
C11101522	2146	G	C	C	G	G	G	SNP
C11102512	1861	A	G	A	A	G	G	SNP
C11102828	641	C	T	C	C	T	T	SNP
C11104448	1862	T	C	C	T	C	C	SNP
C11106614	208	C	G	G	C	G	G	SNP
C11106614	219	A	T	A	A	A	T	SNP
C11106614	549	T	A	A	T	A	A	SNP
C11106664	529	T	C	T	C	T	T	SNP
C11115422	646	G	C	G	C	G	G	SNP
C11119398	1255	G	T	T	G	T	T	SNP
C11119398	1369	C	T	T	C	T	T	SNP
C11119398	1640	T	C	C	T	C	C	SNP
C11119398	1648	A	G	G	A	G	G	SNP
C11119398	1701	C	T	T	C	T	T	SNP
C11119398	1751	G	A	A	G	A	A	SNP
C11119398	1782	A	G	G	A	G	G	SNP
C11119398	1809	C	T	T	C	T	T	SNP
C11119398	1828	G	A	A	G	A	A	SNP
C11119398	1843	T	C	C	T	C	C	SNP
C11119398	1854	T	C	C	T	C	C	SNP
C11119398	1960	C	T	T	C	T	T	SNP
C11119398	1965	C	T	T	C	T	T	SNP
C11119398	1981	T	C	C	T	C	C	SNP
C11119398	2004	C	T	T	C	T	T	SNP
C11119398	2062	T	G	G	T	G	G	SNP
C11119398	2070	T	C	C	T	C	C	SNP
C11119398	2089	C	T	T	C	T	T	SNP
C11119398	2100	T	C	C	T	C	C	SNP
C11119398	2132	C	G	G	C	G	G	SNP
C11119398	2307	T	G	G	T	G	G	SNP
C11119398	2366	T	C	C	T	C	C	SNP
C11119398	2401	G	C	C	G	C	C	SNP
C11119398	2414	C	T	T	C	T	T	SNP
C11119398	2428	T	C	C	T	C	C	SNP
C11119398	2439	A	T	T	A	T	T	SNP
C11119398	2464	C	T	T	C	T	T	SNP
C11119398	2515	C	T	T	C	T	T	SNP
C11119398	2524	T	A	A	T	A	A	SNP
C11119398	2533	T	A	A	T	A	A	SNP
C11119398	2599	T	C	C	T	C	C	SNP
C11119398	2606	T	C	C	T	C	C	SNP
C11119398	2611	A	C	C	A	C	C	SNP
C11119398	2625	T	C	C	T	C	C	SNP
C11119398	2644	C	T	T	C	T	T	SNP
C11119398	2752	G	A	A	G	A	A	SNP
C11119398	2795	T	G	G	T	G	G	SNP
C11119398	2807	C	T	T	C	T	T	SNP
C11119398	328	G	A	A	G	A	A	SNP
C11119398	344	C	T	T	C	T	T	SNP
C11119398	424	C	T	T	C	T	T	SNP
C11119398	466	G	C	C	G	C	C	SNP
C11119398	568	C	T	T	C	T	T	SNP
C11124516	1376	G	A	A	G	G	G	SNP
C11124530	3170	T	C	C	T	T	T	SNP
C11124530	3208	G	A	G	G	A	A	SNP
C11129662	1873	C	T	C	C	T	C	SNP
C11130304	250	T	C	T	C	T	T	SNP
C11130304	590	T	A	A	T	A	A	SNP
C11132108	1015	T	C	C	C	T	C	SNP
C11132108	1117	G	A	A	A	G	A	SNP
C11132108	1180	A	G	G	A	A	A	SNP
C11132108	157	T	G	G	T	T	T	SNP
C11132108	336	G	A	G	A	G	A	SNP
C11132108	354	G	T	G	T	G	T	SNP
C11132108	3636	T	G	G	0	T	0	SNP
C11132108	428	A	G	G	G	A	G	SNP
C11132108	435	A	G	G	G	A	G	SNP
C11132108	454	C	G	G	G	C	G	SNP
C11132108	528	T	C	C	T	T	T	SNP
C11132108	583	C	A	A	A	C	A	SNP
C11132108	604	T	C	C	C	T	C	SNP
C11132108	618	C	T	T	C	C	C	SNP
C11132108	803	A	G	G	G	A	G	SNP
C11132108	845	A	G	G	G	A	G	SNP
C11132108	891	G	A	G	A	G	A	SNP
C11132108	90	C	T	C	T	C	T	SNP
C11132108	935	T	C	C	C	T	C	SNP
C11140974	617	G	A	A	G	G	G	SNP
C11142214	162	T	C	C	T	T	T	SNP
C11142252	2296	C	G	C	G	C	C	SNP
C11142252	4158	T	A	A	T	T	T	SNP
C11142252	4180	A	G	G	A	A	A	SNP
C11142252	4460	A	T	A	T	A	A	SNP
C11145058	4451	A	G	G	A	G	G	SNP
C11148550	711	T	A	T	T	A	A	SNP
C11148846	3302	T	G	T	T	G	G	SNP
C11149836	2051	G	T	G	T	G	G	SNP
C11149836	3445	A	C	C	A	C	C	SNP
C11150620	4777	A	G	A	G	G	G	SNP
C11150620	5232	G	A	G	A	A	A	SNP
C11151066	5173	T	C	C	T	T	T	SNP
C11152776	2944	T	G	G	G	T	T	SNP
C11153802	4939	G	A	A	A	G	G	SNP
C11154862	1015	C	T	T	C	T	T	SNP
C11154862	1022	T	C	C	T	C	C	SNP
C11154862	1046	C	T	T	C	T	T	SNP
C11154862	1082	G	A	A	G	A	A	SNP
C11154862	1102	T	C	C	T	C	C	SNP
C11154862	1156	C	A	A	C	A	A	SNP
C11154862	1165	G	A	A	G	A	A	SNP
C11154862	1194	T	C	C	T	C	C	SNP
C11154862	122	C	A	A	C	A	A	SNP
C11154862	1224	A	C	C	A	C	C	SNP
C11154862	1229	T	C	C	T	C	C	SNP
C11154862	1254	A	T	T	A	T	T	SNP
C11154862	1272	G	A	A	G	A	A	SNP
C11154862	1285	A	G	G	A	G	G	SNP
C11154862	1311	C	T	T	C	T	T	SNP
C11154862	1331	G	A	A	G	A	A	SNP
C11154862	1416	G	A	A	G	A	A	SNP
C11154862	1448	A	G	G	A	G	G	SNP
C11154862	1456	A	G	G	A	G	G	SNP
C11154862	1499	G	A	A	G	A	A	SNP
C11154862	1530	A	G	G	A	G	G	SNP
C11154862	1543	C	A	A	C	A	A	SNP
C11154862	1620	T	C	C	T	C	C	SNP
C11154862	1631	T	C	C	T	C	C	SNP
C11154862	1679	C	T	T	C	T	T	SNP
C11154862	1747	T	A	A	T	A	A	SNP
C11154862	1820	A	G	G	A	G	G	SNP
C11154862	1849	G	T	T	G	T	T	SNP
C11154862	1857	T	C	C	T	C	C	SNP
C11154862	1871	G	A	A	G	A	A	SNP
C11154862	1890	A	T	T	A	T	T	SNP
C11154862	1984	G	A	A	G	A	A	SNP
C11154862	199	G	C	C	G	C	C	SNP
C11154862	2108	G	A	A	G	A	A	SNP
C11154862	212	C	T	T	C	T	T	SNP
C11154862	2122	G	T	T	G	T	T	SNP
C11154862	2169	C	G	G	C	G	G	SNP
C11154862	2235	T	G	G	T	G	G	SNP
C11154862	2347	G	A	A	G	A	A	SNP
C11154862	244	A	G	G	A	G	G	SNP
C11154862	253	T	C	C	T	C	C	SNP
C11154862	2585	T	C	C	T	C	C	SNP
C11154862	2596	T	C	C	T	C	C	SNP
C11154862	2699	A	T	T	A	T	T	SNP
C11154862	2739	A	G	G	A	G	G	SNP
C11154862	2760	T	C	C	T	C	C	SNP
C11154862	2793	A	G	G	A	G	G	SNP
C11154862	2799	G	A	A	G	A	A	SNP
C11154862	2836	C	T	T	C	T	T	SNP
C11154862	2860	G	A	A	G	A	A	SNP
C11154862	2901	T	C	C	T	C	C	SNP
C11154862	2907	T	C	C	T	C	C	SNP
C11154862	2967	C	T	T	C	T	T	SNP
C11154862	301	T	A	A	T	A	A	SNP
C11154862	3059	G	T	T	G	T	T	SNP
C11154862	3092	T	C	C	T	C	C	SNP
C11154862	3097	A	G	G	A	G	G	SNP
C11154862	313	G	T	T	G	T	T	SNP
C11154862	3179	A	T	T	A	T	T	SNP
C11154862	3186	T	A	A	T	A	A	SNP
C11154862	3238	T	C	C	T	C	C	SNP
C11154862	3246	A	G	G	A	G	G	SNP
C11154862	3270	G	T	T	G	T	T	SNP
C11154862	330	A	T	T	A	T	T	SNP
C11154862	3358	T	C	C	T	C	C	SNP
C11154862	3450	C	T	T	C	T	T	SNP
C11154862	3457	G	C	C	G	C	C	SNP
C11154862	3469	T	A	A	T	A	A	SNP
C11154862	3485	G	C	C	G	C	C	SNP
C11154862	3495	C	T	T	C	T	T	SNP
C11154862	3523	T	C	C	T	C	C	SNP
C11154862	3546	A	C	C	A	C	C	SNP
C11154862	3565	A	G	G	A	G	G	SNP
C11154862	3622	A	C	C	A	C	C	SNP
C11154862	3639	G	T	T	G	T	T	SNP
C11154862	3755	A	T	T	A	T	T	SNP
C11154862	3799	T	C	C	T	C	C	SNP
C11154862	3815	A	T	T	A	T	T	SNP
C11154862	3978	G	T	T	G	T	T	SNP
C11154862	4000	A	T	T	A	T	T	SNP
C11154862	413	T	C	C	T	C	C	SNP
C11154862	4174	C	A	A	C	A	A	SNP
C11154862	4216	G	A	A	G	A	A	SNP
C11154862	4240	T	C	C	T	C	C	SNP
C11154862	455	G	T	T	G	T	T	SNP
C11154862	460	A	G	G	A	G	G	SNP
C11154862	4617	T	C	C	T	C	C	SNP
C11154862	508	T	A	A	T	A	A	SNP
C11154862	5094	T	G	G	T	G	G	SNP
C11154862	521	G	A	A	G	A	A	SNP
C11154862	5304	C	A	A	C	A	A	SNP
C11154862	533	A	G	G	A	G	G	SNP
C11154862	5408	G	A	A	G	A	A	SNP
C11154862	546	G	A	A	G	A	A	SNP
C11154862	555	A	G	G	A	G	G	SNP
C11154862	5663	T	C	C	T	C	C	SNP
C11154862	5724	A	G	G	A	G	G	SNP
C11154862	5764	C	A	A	C	A	A	SNP
C11154862	5872	T	C	C	T	C	C	SNP
C11154862	5887	T	G	G	T	G	G	SNP
C11154862	6049	C	T	T	C	T	T	SNP
C11154862	6070	T	C	C	T	C	C	SNP
C11154862	625	A	C	C	A	C	C	SNP
C11154862	709	T	G	G	T	G	G	SNP
C11154862	82	G	A	A	G	A	A	SNP
C11154862	822	T	C	C	T	C	C	SNP
C11154862	829	G	A	A	G	A	A	SNP
C11154862	854	G	A	A	G	A	A	SNP
C11154862	999	A	G	G	A	G	G	SNP
C11154980	5146	A	T	A	T	A	A	SNP
C11155258	2891	C	T	C	T	C	C	SNP
C11155258	337	C	T	C	T	C	C	SNP
C11155258	3412	G	A	G	A	G	G	SNP
C11155258	3795	T	A	T	A	T	T	SNP
C11155258	3838	T	A	T	A	T	T	SNP
C11155258	3867	C	A	C	A	C	C	SNP
C11155258	4534	C	G	C	G	C	C	SNP
C11155258	5053	A	T	A	T	A	A	SNP
C11155258	5644	G	A	G	A	G	G	SNP
C11155258	5745	C	A	C	A	C	C	SNP
C11155258	6099	T	C	T	C	T	T	SNP
C11155258	6116	T	G	T	G	T	T	SNP
C11155542	3929	T	A	T	T	T	A	SNP
C11155542	4624	G	A	G	G	G	A	SNP
C11155542	5408	T	A	A	T	T	T	SNP
C11156488	3715	A	T	T	A	T	T	SNP
C11156488	4042	A	G	G	A	G	G	SNP
C11159426	3212	C	A	C	C	A	A	SNP
C11159426	3533	G	A	G	G	A	A	SNP
C11160518	4884	G	A	G	G	A	G	SNP
C11160812	2348	A	C	A	C	C	C	SNP
C11160812	251	T	C	T	C	C	C	SNP
C11161176	2580	A	G	A	A	G	G	SNP
C11161176	2770	T	C	T	T	C	C	SNP
C11161504	2166	C	T	T	C	C	T	SNP
C11161624	577	A	G	G	A	A	A	SNP
C11161768	2227	C	T	C	C	T	T	SNP
C11161892	3329	C	T	T	C	T	T	SNP
C11163350	3271	G	A	G	G	A	A	SNP
C11163350	6963	T	G	T	T	G	T	SNP
C11165044	996	C	A	A	A	C	C	SNP
C11168930	4757	G	A	A	G	G	G	SNP
C11172910	1356	G	A	G	A	A	G	SNP
C11172910	2332	C	T	C	C	T	C	SNP
C11172910	9684	A	T	A	T	T	A	SNP
C11174756	1338	G	A	G	G	G	A	SNP
C11174756	5180	T	G	T	T	T	G	SNP
C11174756	6659	A	G	A	A	A	G	SNP
C11174756	8350	G	T	G	G	G	T	SNP
C11177086	1655	G	T	G	G	T	T	SNP
C11177592	10239	T	C	C	T	C	C	SNP
C11177592	10255	A	C	C	A	C	C	SNP
C11177592	10261	G	C	C	G	C	C	SNP
C11177592	10330	G	A	A	G	A	A	SNP
C11177592	10606	A	T	T	A	T	T	SNP
C11177592	10639	G	T	T	G	T	T	SNP
C11177592	10787	C	A	A	C	A	A	SNP
C11177592	11289	G	A	A	G	A	A	SNP
C11177592	11318	T	C	C	T	C	C	SNP
C11177592	11908	G	T	T	G	T	T	SNP
C11177592	12010	T	C	C	T	C	C	SNP
C11177592	12030	A	G	G	A	G	G	SNP
C11177592	12053	C	G	G	C	G	G	SNP
C11177592	12068	T	C	C	T	C	C	SNP
C11177592	12250	T	C	C	T	C	C	SNP
C11177592	12365	C	T	T	C	T	T	SNP
C11177592	12394	G	C	C	G	C	C	SNP
C11177592	12506	C	T	T	C	T	T	SNP
C11177592	12670	G	A	A	G	A	A	SNP
C11177592	12808	T	A	A	T	A	A	SNP
C11177592	12843	G	A	A	G	A	A	SNP
C11177592	13411	C	A	A	C	A	A	SNP
C11177592	13465	A	G	G	A	G	G	SNP
C11177592	13483	G	A	A	G	A	A	SNP
C11177592	13500	T	A	A	T	A	A	SNP
C11177592	6439	A	T	T	A	T	T	SNP
C11177592	6457	T	C	C	T	C	C	SNP
C11177592	6462	A	G	G	A	G	G	SNP
C11177592	6600	T	A	A	T	A	A	SNP
C11177592	6657	T	A	A	T	A	A	SNP
C11177592	7057	A	T	T	A	T	T	SNP
C11177592	7297	G	C	C	G	C	C	SNP
C11177592	7316	C	G	G	C	G	G	SNP
C11177592	7439	G	A	A	G	A	A	SNP
C11177592	7463	C	T	T	C	T	T	SNP
C11177592	7679	T	A	A	T	A	A	SNP
C11177592	7696	T	C	C	T	C	C	SNP
C11177592	7853	C	T	T	C	T	T	SNP
C11177592	7861	A	C	C	A	C	C	SNP
C11177592	7893	C	T	T	C	T	T	SNP
C11177592	7910	C	A	A	C	A	A	SNP
C11177592	7938	T	G	G	T	G	G	SNP
C11177592	8976	A	G	G	A	G	G	SNP
C11178116	10113	G	C	C	G	G	G	SNP
C11178116	1016	C	T	T	C	C	C	SNP
C11178116	10166	C	T	T	C	C	C	SNP
C11178116	10188	C	T	T	C	C	C	SNP
C11178116	10423	G	A	A	G	G	G	SNP
C11178116	10464	G	A	A	G	G	G	SNP
C11178116	1064	A	C	C	A	A	A	SNP
C11178116	10778	A	G	G	A	A	A	SNP
C11178116	10840	G	A	A	G	G	G	SNP
C11178116	10866	A	G	G	A	A	A	SNP
C11178116	10903	G	A	A	G	G	G	SNP
C11178116	10964	T	C	C	T	T	T	SNP
C11178116	1101	T	A	A	T	T	T	SNP
C11178116	1110	G	A	A	G	G	G	SNP
C11178116	1117	G	A	A	G	G	G	SNP
C11178116	11225	C	A	A	C	C	C	SNP
C11178116	11254	A	T	T	A	A	A	SNP
C11178116	11305	G	A	A	G	G	G	SNP
C11178116	11316	C	T	T	C	C	C	SNP
C11178116	1142	G	A	A	G	G	G	SNP
C11178116	11616	C	T	T	C	C	C	SNP
C11178116	1165	G	A	A	G	G	G	SNP
C11178116	1188	T	G	G	T	T	T	SNP
C11178116	1238	G	A	A	G	G	G	SNP
C11178116	12452	G	A	A	G	G	G	SNP
C11178116	12472	A	T	T	A	A	A	SNP
C11178116	12483	C	T	T	C	C	C	SNP
C11178116	1255	T	C	C	T	T	T	SNP
C11178116	12674	A	T	T	A	A	A	SNP
C11178116	12679	T	A	A	T	T	T	SNP
C11178116	12698	G	A	A	G	G	G	SNP
C11178116	12709	G	A	A	G	G	G	SNP
C11178116	12723	T	C	C	T	T	T	SNP
C11178116	12749	C	A	A	C	C	C	SNP
C11178116	12794	C	T	T	C	C	C	SNP
C11178116	1366	G	A	A	G	G	G	SNP
C11178116	1421	T	C	C	T	T	T	SNP
C11178116	1547	C	T	T	C	C	C	SNP
C11178116	1630	C	T	T	C	C	C	SNP
C11178116	1641	G	T	T	G	G	G	SNP
C11178116	1656	T	G	G	T	T	T	SNP
C11178116	1721	A	C	C	A	A	A	SNP
C11178116	1737	A	C	C	A	A	A	SNP
C11178116	1839	A	T	T	A	A	A	SNP
C11178116	1946	C	A	A	C	C	C	SNP
C11178116	197	A	G	G	A	A	A	SNP
C11178116	2054	T	A	A	T	T	T	SNP
C11178116	2157	A	G	G	A	A	A	SNP
C11178116	2180	G	A	A	G	G	G	SNP
C11178116	2252	T	A	A	T	T	T	SNP
C11178116	2479	T	C	C	T	T	T	SNP
C11178116	2637	C	T	T	C	C	C	SNP
C11178116	2682	C	T	T	C	C	C	SNP
C11178116	2717	C	A	A	C	C	C	SNP
C11178116	282	C	A	A	C	C	C	SNP
C11178116	290	G	A	A	G	G	G	SNP
C11178116	2944	A	T	T	A	A	A	SNP
C11178116	2969	C	T	T	C	C	C	SNP
C11178116	2983	A	C	C	A	A	A	SNP
C11178116	3007	G	T	T	G	G	G	SNP
C11178116	3015	G	A	A	G	G	G	SNP
C11178116	3064	A	G	G	A	A	A	SNP
C11178116	3221	G	A	A	G	G	G	SNP
C11178116	3362	G	A	A	G	G	G	SNP
C11178116	3389	G	C	C	G	G	G	SNP
C11178116	3445	T	A	A	T	T	T	SNP
C11178116	3467	A	T	T	A	A	A	SNP
C11178116	3599	C	T	T	C	C	C	SNP
C11178116	361	T	C	C	T	T	T	SNP
C11178116	3628	G	C	C	G	G	G	SNP
C11178116	3876	G	T	T	G	G	G	SNP
C11178116	3896	T	C	C	T	T	T	SNP
C11178116	4016	T	A	A	T	T	T	SNP
C11178116	4080	A	T	T	A	A	A	SNP
C11178116	4128	C	G	G	C	C	C	SNP
C11178116	4457	C	T	T	C	C	C	SNP
C11178116	4563	C	T	T	C	C	C	SNP
C11178116	4597	C	G	G	C	C	C	SNP
C11178116	468	A	T	T	A	A	A	SNP
C11178116	4709	A	T	T	A	A	A	SNP
C11178116	4953	C	T	T	C	C	C	SNP
C11178116	5012	G	T	T	G	G	G	SNP
C11178116	5321	C	A	A	C	C	C	SNP
C11178116	533	G	A	A	G	G	G	SNP
C11178116	5342	C	T	T	C	C	C	SNP
C11178116	5559	G	A	A	G	G	G	SNP
C11178116	5615	A	T	T	A	A	A	SNP
C11178116	5703	G	A	A	G	G	G	SNP
C11178116	5710	A	T	T	A	A	A	SNP
C11178116	5842	A	G	G	A	A	A	SNP
C11178116	5885	A	G	G	A	A	A	SNP
C11178116	5926	C	G	G	C	C	C	SNP
C11178116	6172	C	A	A	C	C	C	SNP
C11178116	618	C	T	T	C	C	C	SNP
C11178116	6204	G	T	T	G	G	G	SNP
C11178116	6341	C	T	T	C	C	C	SNP
C11178116	6347	C	T	T	C	C	C	SNP
C11178116	6386	A	G	G	A	A	A	SNP
C11178116	6406	C	A	A	C	C	C	SNP
C11178116	6421	C	T	T	C	C	C	SNP
C11178116	6438	T	A	A	T	T	T	SNP
C11178116	6511	C	T	T	C	C	C	SNP
C11178116	6523	A	T	T	A	A	A	SNP
C11178116	6555	T	A	A	T	T	T	SNP
C11178116	6565	A	C	C	A	A	A	SNP
C11178116	6582	C	T	T	C	C	C	SNP
C11178116	671	C	G	G	C	C	C	SNP
C11178116	6762	A	C	C	A	A	A	SNP
C11178116	6888	A	C	C	A	A	A	SNP
C11178116	6927	T	A	A	T	T	T	SNP
C11178116	7018	A	T	T	A	A	A	SNP
C11178116	7203	T	C	C	T	T	T	SNP
C11178116	7358	C	T	T	C	C	C	SNP
C11178116	74	G	A	A	G	G	G	SNP
C11178116	7575	A	G	G	A	A	A	SNP
C11178116	759	C	A	A	C	C	C	SNP
C11178116	7590	G	A	A	G	G	G	SNP
C11178116	7696	G	A	A	G	G	G	SNP
C11178116	7735	T	C	C	T	T	T	SNP
C11178116	803	A	T	T	A	A	A	SNP
C11178116	8043	A	G	G	A	A	A	SNP
C11178116	8102	C	T	T	C	C	C	SNP
C11178116	8132	C	A	A	C	C	C	SNP
C11178116	8149	G	A	A	G	G	G	SNP
C11178116	8156	G	A	A	G	G	G	SNP
C11178116	8234	T	C	C	T	T	T	SNP
C11178116	833	G	C	C	G	G	G	SNP
C11178116	8334	C	G	G	C	C	C	SNP
C11178116	8531	G	C	C	G	G	G	SNP
C11178116	8904	T	A	A	T	T	T	SNP
C11178116	8930	A	G	G	A	A	A	SNP
C11178116	895	C	T	T	C	C	C	SNP
C11178116	8955	C	G	G	C	C	C	SNP
C11178116	8965	T	C	C	T	T	T	SNP
C11178116	8978	C	T	T	C	C	C	SNP
C11178116	9009	A	G	G	A	A	A	SNP
C11178116	9017	G	A	A	G	G	G	SNP
C11178116	9025	C	T	T	C	C	C	SNP
C11178116	9093	T	C	C	T	T	T	SNP
C11178116	9113	G	A	A	G	G	G	SNP
C11178116	9246	C	T	T	C	C	C	SNP
C11178116	9262	G	A	A	G	G	G	SNP
C11178116	931	G	A	A	G	G	G	SNP
C11178116	9322	G	A	A	G	G	G	SNP
C11178116	9377	A	G	G	A	A	A	SNP
C11178116	9437	T	C	C	T	T	T	SNP
C11178116	9449	A	C	C	A	A	A	SNP
C11178116	9456	C	T	T	C	C	C	SNP
C11178116	9526	C	T	T	C	C	C	SNP
C11178116	9545	T	G	G	T	T	T	SNP
C11178116	9674	A	G	G	A	A	A	SNP
C11178116	968	C	T	T	C	C	C	SNP
C11178116	9685	G	A	A	G	G	G	SNP
C11178116	974	T	C	C	T	T	T	SNP
C11178328	10642	C	G	G	C	G	G	SNP
C11178328	10859	T	G	G	T	G	G	SNP
C11178328	11930	C	T	T	C	T	T	SNP
C11178328	1215	G	T	T	G	T	T	SNP
C11178328	13197	T	A	A	T	A	A	SNP
C11178328	13329	T	G	G	T	G	G	SNP
C11178328	13399	T	C	C	T	C	C	SNP
C11178328	14359	C	A	A	C	A	A	SNP
C11178328	14561	G	A	G	G	A	A	SNP
C11178328	1771	C	A	A	C	C	C	SNP
C11178328	1994	G	A	A	G	G	G	SNP
C11178328	203	T	C	C	T	C	C	SNP
C11178328	2065	A	G	G	A	G	G	SNP
C11178328	2219	C	T	C	C	T	T	SNP
C11178328	2414	C	T	T	C	T	T	SNP
C11178328	273	T	C	C	T	C	C	SNP
C11178328	2960	T	A	A	T	A	A	SNP
C11178328	3266	G	C	C	G	C	C	SNP
C11178328	333	C	T	T	C	T	T	SNP
C11178328	4062	G	T	T	G	T	T	SNP
C11178328	4292	G	T	T	G	T	T	SNP
C11178328	4396	G	T	T	G	T	T	SNP
C11178328	4734	G	A	A	G	A	A	SNP
C11178328	4933	G	A	A	G	G	G	SNP
C11178328	5675	A	T	T	A	T	T	SNP
C11178328	604	G	A	A	G	G	G	SNP
C11178328	6106	T	C	C	T	C	C	SNP
C11178328	6389	A	T	T	A	T	T	SNP
C11178328	6460	T	C	C	T	C	C	SNP
C11178328	6495	A	T	T	A	A	A	SNP
C11178328	6506	C	T	C	C	T	T	SNP
C11178328	750	C	A	A	C	A	A	SNP
C11178328	7768	C	T	T	C	T	T	SNP
C11178328	807	T	G	G	T	G	G	SNP
C11178328	840	G	A	A	G	A	A	SNP
C11178328	8631	A	T	T	A	T	T	SNP
C11178328	9699	T	G	G	T	G	G	SNP
C11178328	9823	A	G	G	A	G	G	SNP
C11178532	13622	C	G	G	G	C	C	SNP
C11178532	9507	T	A	T	A	T	T	SNP
C11178574	11616	T	C	C	C	T	T	SNP
C11180336	2090	A	T	A	A	T	T	SNP
C11181782	10061	C	A	C	C	A	A	SNP
C11181782	10278	G	A	G	G	A	A	SNP
C11181782	10827	A	T	A	A	T	T	SNP
C11181782	10900	C	T	C	C	T	T	SNP
C11181782	10913	A	G	A	A	G	G	SNP
C11181782	11026	C	T	C	C	T	T	SNP
C11181782	11039	A	G	A	A	G	G	SNP
C11181782	11059	G	C	G	G	C	C	SNP
C11181782	11064	A	C	A	A	C	C	SNP
C11181782	11094	G	A	G	G	A	A	SNP
C11181782	11121	A	C	A	A	C	C	SNP
C11181782	11131	T	C	T	T	C	C	SNP
C11181782	11243	T	A	T	T	A	A	SNP
C11181782	11250	G	A	G	G	A	A	SNP
C11181782	11293	C	T	C	C	T	T	SNP
C11181782	11311	A	G	A	A	G	G	SNP
C11181782	11425	A	G	A	A	G	G	SNP
C11181782	11464	C	T	C	C	T	T	SNP
C11181782	11487	T	A	T	T	A	A	SNP
C11181782	11590	G	A	G	G	A	A	SNP
C11181782	11595	A	T	A	A	T	T	SNP
C11181782	11722	A	C	A	A	C	C	SNP
C11181782	11805	T	C	T	T	C	C	SNP
C11181782	11826	A	G	A	A	G	G	SNP
C11181782	11940	G	T	G	G	T	T	SNP
C11181782	12053	C	T	C	C	T	T	SNP
C11181782	12143	G	A	G	G	A	A	SNP
C11181782	12254	C	G	C	C	G	G	SNP
C11181782	12259	A	G	A	A	G	G	SNP
C11181782	12306	G	T	G	G	T	T	SNP
C11181782	12528	A	T	A	A	T	T	SNP
C11181782	12578	G	A	G	G	A	A	SNP
C11181782	12759	C	T	C	C	T	T	SNP
C11181782	12958	G	T	G	G	T	T	SNP
C11181782	13001	G	T	G	G	T	T	SNP
C11181782	13020	T	C	T	T	C	C	SNP
C11181782	13134	T	C	T	T	C	C	SNP
C11181782	13213	G	A	G	G	A	A	SNP
C11181782	13280	A	G	A	A	G	G	SNP
C11181782	13302	A	G	A	A	G	G	SNP
C11181782	13327	G	T	G	G	T	T	SNP
C11181782	13348	G	A	G	G	A	A	SNP
C11181782	13402	C	A	C	C	A	A	SNP
C11181782	13446	C	T	C	C	T	T	SNP
C11181782	13640	T	C	T	T	C	C	SNP
C11181782	13662	A	G	A	A	G	G	SNP
C11181782	13706	C	T	C	C	T	T	SNP
C11181782	13721	A	T	A	A	T	T	SNP
C11181782	13829	A	G	A	A	G	G	SNP
C11181782	13887	T	A	T	T	A	A	SNP
C11181782	13956	G	A	G	G	A	A	SNP
C11181782	13968	A	G	A	A	G	G	SNP
C11181782	13976	C	T	C	C	T	T	SNP
C11181782	14023	G	T	G	G	T	T	SNP
C11181782	14058	G	A	G	G	A	A	SNP
C11181782	14067	G	A	G	G	A	A	SNP
C11181782	14155	C	T	C	C	T	T	SNP
C11181782	14197	G	C	G	G	C	C	SNP
C11181782	14259	C	A	C	C	A	A	SNP
C11181782	14467	C	T	C	C	T	T	SNP
C11181782	14541	A	C	A	A	C	C	SNP
C11181782	14618	C	A	C	C	A	A	SNP
C11181782	14669	A	G	A	A	G	G	SNP
C11181782	14717	A	T	A	A	T	T	SNP
C11181782	14724	C	A	C	C	A	A	SNP
C11181782	14750	C	A	C	C	A	A	SNP
C11181782	14813	T	G	T	T	G	G	SNP
C11181782	14991	C	G	C	C	G	G	SNP
C11181782	15065	T	C	T	T	C	C	SNP
C11181782	15282	G	A	G	G	A	A	SNP
C11181782	15399	T	A	T	T	A	A	SNP
C11181782	15477	C	A	C	C	A	A	SNP
C11181782	15489	T	C	T	T	C	C	SNP
C11181782	15580	T	C	T	T	C	C	SNP
C11181782	15604	T	C	T	T	C	C	SNP
C11181782	15877	T	C	T	T	C	C	SNP
C11181782	15928	A	G	A	A	G	G	SNP
C11181782	15940	A	T	A	A	T	T	SNP
C11181782	16008	C	T	C	C	T	T	SNP
C11181782	16026	C	G	C	C	G	G	SNP
C11181782	16254	G	A	G	G	A	A	SNP
C11181782	16357	A	G	A	A	G	G	SNP
C11181782	16448	C	A	C	C	A	A	SNP
C11181782	16455	T	A	T	T	A	A	SNP
C11181782	16463	A	G	A	A	G	G	SNP
C11181782	16514	T	A	T	T	A	A	SNP
C11181782	16701	A	T	A	A	T	T	SNP
C11181782	16791	C	T	C	C	T	T	SNP
C11181782	16845	G	C	G	G	C	C	SNP
C11181782	16859	G	A	G	G	A	A	SNP
C11181782	16901	C	T	C	C	T	T	SNP
C11181782	16965	T	C	T	T	C	C	SNP
C11181782	17006	C	T	C	C	T	T	SNP
C11181782	17400	T	C	T	T	C	C	SNP
C11181782	17695	G	A	G	G	A	A	SNP
C11181782	17757	C	T	C	C	T	T	SNP
C11181782	17805	C	T	C	C	T	T	SNP
C11181782	17840	T	C	T	T	C	C	SNP
C11181782	17874	C	T	C	C	T	T	SNP
C11181782	17899	T	C	T	T	C	C	SNP
C11181782	17925	C	T	C	C	T	T	SNP
C11181782	18078	G	A	G	G	A	A	SNP
C11181782	18168	A	G	A	A	G	G	SNP
C11181782	18185	A	T	A	A	A	T	SNP
C11181782	18255	C	A	C	C	A	A	SNP
C11181782	18331	T	C	T	T	C	C	SNP
C11181782	18384	G	A	G	G	G	A	SNP
C11181782	18396	C	T	C	C	T	T	SNP
C11181782	18450	C	A	C	C	A	A	SNP
C11181782	18474	A	G	A	A	G	G	SNP
C11181782	18616	G	C	G	G	C	C	SNP
C11181782	18644	G	A	G	G	A	A	SNP
C11181782	18728	G	A	G	G	A	A	SNP
C11181782	18737	T	C	T	T	C	C	SNP
C11181782	18783	C	T	C	C	T	T	SNP
C11181782	18894	C	T	C	C	T	T	SNP
C11181782	18906	G	A	G	G	A	A	SNP
C11181782	19025	A	G	A	A	G	G	SNP
C11181782	19210	T	G	T	T	G	G	SNP
C11181782	19324	G	A	G	G	A	A	SNP
C11181782	19381	G	A	G	G	A	A	SNP
C11181782	19577	A	G	A	A	G	G	SNP
C11181782	19590	A	T	A	A	T	T	SNP
C11181782	19595	C	T	C	C	T	T	SNP
C11181782	19627	G	A	G	G	A	A	SNP
C11181782	19702	T	C	T	T	C	C	SNP
C11181782	19725	C	T	C	C	T	T	SNP
C11181782	19772	T	A	T	T	A	A	SNP
C11181782	19819	A	G	A	A	G	G	SNP
C11181782	19879	C	T	C	C	T	T	SNP
C11181782	19963	T	C	T	T	C	C	SNP
C11181782	19980	A	G	A	A	G	G	SNP
C11181782	20070	T	A	T	T	A	A	SNP
C11181782	20121	G	T	G	G	T	T	SNP
C11181782	20142	G	A	G	G	A	A	SNP
C11181782	20287	G	T	G	G	T	T	SNP
C11181782	20322	G	A	A	G	G	G	SNP
C11181782	20342	A	G	A	A	G	G	SNP
C11181782	20377	A	G	A	A	G	G	SNP
C11181782	20410	A	T	A	A	T	T	SNP
C11181782	20423	T	A	A	T	T	T	SNP
C11181782	20428	T	C	T	T	C	C	SNP
C11181782	20715	C	A	C	C	A	A	SNP
C11181782	20722	T	A	T	T	A	A	SNP
C11181782	20796	G	A	G	G	A	A	SNP
C11181782	20842	T	C	T	T	C	C	SNP
C11181782	21015	C	G	C	C	G	G	SNP
C11181782	21233	A	G	A	A	G	G	SNP
C11181782	21276	G	A	G	G	A	A	SNP
C11181782	21309	T	G	T	T	G	G	SNP
C11181782	21321	T	C	T	T	C	C	SNP
C11181782	21349	G	T	G	G	T	T	SNP
C11181782	21412	T	A	T	T	A	A	SNP
C11181782	21418	G	C	G	G	C	C	SNP
C11181782	21481	T	C	T	T	C	C	SNP
C11181782	21494	G	A	G	G	A	A	SNP
C11181782	21592	A	T	A	A	T	T	SNP
C11181782	21804	A	G	A	A	G	G	SNP
C11181782	21878	T	C	T	T	C	C	SNP
C11181782	21977	A	T	A	A	T	T	SNP
C11181782	22156	T	C	T	T	C	C	SNP
C11181782	3248	A	G	A	A	G	G	SNP
C11181782	3273	T	A	T	T	A	A	SNP
C11181782	3494	C	T	C	C	T	T	SNP
C11181782	3568	A	T	A	A	T	T	SNP
C11181782	3739	T	A	T	T	A	A	SNP
C11181782	3798	A	T	A	A	T	T	SNP
C11181782	4054	A	G	A	A	G	G	SNP
C11181782	7999	T	C	T	T	C	C	SNP
C11181782	8524	A	G	A	A	G	G	SNP
C11181782	8541	G	A	G	G	A	A	SNP
C11181782	8554	C	G	C	C	G	G	SNP
C11181782	8751	A	G	A	A	G	G	SNP
C11181782	8847	G	A	G	G	A	A	SNP
C11181782	9731	C	A	C	C	A	A	SNP
C11181782	9911	T	C	T	T	C	C	SNP
Ca1	10002988	T	C	T	C	C	T	SNP
Ca1	10010598	C	T	C	T	C	C	SNP
Ca1	10012070	C	T	C	T	C	C	SNP
Ca1	10015851	C	T	C	C	C	T	SNP
Ca1	10017847	G	A	G	A	A	G	SNP
Ca1	1002938	A	G	G	A	A	A	SNP
Ca1	10029854	C	T	C	C	T	C	SNP
Ca1	10031126	G	A	G	G	G	A	SNP
Ca1	10036148	T	C	T	T	T	C	SNP
Ca1	10044738	T	G	T	G	G	T	SNP
Ca1	10046283	T	A	T	T	A	T	SNP
Ca1	10050393	C	A	C	A	C	C	SNP
Ca1	10052364	T	A	T	T	A	T	SNP
Ca1	10053732	T	A	T	A	T	T	SNP
Ca1	10054501	G	A	G	G	A	G	SNP
Ca1	10054681	G	T	G	T	G	G	SNP
Ca1	10065434	T	G	T	T	G	T	SNP
Ca1	1006904	G	A	A	G	G	G	SNP
Ca1	10076484	G	A	G	A	G	A	SNP
Ca1	10086414	T	C	C	T	T	T	SNP
Ca1	10099038	A	C	A	A	C	A	SNP
Ca1	10099662	C	T	C	C	T	C	SNP
Ca1	10100199	T	G	T	T	G	T	SNP
Ca1	10101149	A	G	A	A	G	A	SNP
Ca1	10101275	G	A	G	A	G	G	SNP
Ca1	10101713	T	A	A	T	T	T	SNP
Ca1	10104624	C	T	T	C	T	C	SNP
Ca1	10104904	G	A	G	G	A	G	SNP
Ca1	10107738	C	T	C	C	T	C	SNP
Ca1	10110497	T	G	G	T	G	T	SNP
Ca1	10120951	G	A	A	G	G	G	SNP
Ca1	10159616	G	A	G	G	G	A	SNP
Ca1	10160428	T	C	C	T	T	T	SNP
Ca1	10164759	A	T	A	A	T	A	SNP
Ca1	10166331	C	A	C	C	C	A	SNP
Ca1	10166677	C	A	A	C	C	C	SNP
Ca1	10166727	T	C	C	T	T	T	SNP
Ca1	1016732	C	A	A	A	C	C	SNP
Ca1	10167774	C	A	A	C	A	C	SNP
Ca1	10191834	G	A	G	G	G	A	SNP
Ca1	10191872	A	G	A	A	A	G	SNP
Ca1	10199763	C	T	C	T	C	C	SNP
Ca1	10202454	C	T	C	T	C	C	SNP
Ca1	10202824	C	T	C	C	C	T	SNP
Ca1	10203903	C	T	T	C	C	C	SNP
Ca1	10211383	T	C	T	C	T	T	SNP
Ca1	1021803	A	T	A	T	A	A	SNP
Ca1	10218094	G	A	G	G	A	G	SNP
Ca1	10218877	G	T	T	G	G	G	SNP
Ca1	10218946	A	T	A	T	A	A	SNP
Ca1	10218972	G	A	G	G	G	A	SNP
Ca1	10221011	A	G	A	A	A	G	SNP
Ca1	1022315	G	A	A	G	G	G	SNP
Ca1	1022529	G	A	G	G	A	A	SNP
Ca1	10228714	A	C	C	A	A	A	SNP
Ca1	10231784	C	T	C	T	C	C	SNP
Ca1	10232106	A	G	G	A	G	A	SNP
Ca1	10234271	A	T	A	T	A	A	SNP
Ca1	10239023	G	A	A	G	G	G	SNP
Ca1	10255387	G	A	G	G	A	G	SNP
Ca1	10255943	G	A	A	G	A	G	SNP
Ca1	10260649	C	T	C	C	T	C	SNP
Ca1	10262340	T	C	C	T	C	T	SNP
Ca1	10267320	C	T	T	C	T	C	SNP
Ca1	10281943	C	T	C	C	T	C	SNP
Ca1	10285446	C	T	C	T	C	C	SNP
Ca1	10288084	A	G	G	A	G	A	SNP
Ca1	10300935	C	T	T	C	T	C	SNP
Ca1	10309418	A	G	G	A	G	A	SNP
Ca1	10309467	C	T	C	T	C	C	SNP
Ca1	10319419	G	A	G	G	A	G	SNP
Ca1	10331857	A	G	G	A	G	A	SNP
Ca1	10334322	A	G	A	A	A	G	SNP
Ca1	10343298	A	G	A	A	G	A	SNP
Ca1	10345118	C	T	C	T	C	C	SNP
Ca1	10346624	A	T	T	A	T	A	SNP
Ca1	10349338	G	A	G	G	G	A	SNP
Ca1	10361532	T	A	A	T	A	T	SNP
Ca1	10368207	A	G	G	A	G	A	SNP
Ca1	10372509	A	C	C	A	C	A	SNP
Ca1	10381762	A	G	G	A	A	A	SNP
Ca1	10400343	G	A	A	G	A	G	SNP
Ca1	10402449	C	T	C	T	C	C	SNP
Ca1	1041444	C	T	T	C	C	C	SNP
Ca1	10422399	G	A	A	G	A	G	SNP
Ca1	10435347	C	T	C	T	C	C	SNP
Ca1	10448245	A	C	A	C	A	A	SNP
Ca1	10449273	A	G	G	A	G	A	SNP
Ca1	10457943	A	T	A	A	A	T	SNP
Ca1	10461670	A	G	A	A	G	A	SNP
Ca1	1048663	T	C	C	C	T	T	SNP
Ca1	10489931	A	T	T	A	T	A	SNP
Ca1	104906	G	A	A	G	A	A	SNP
Ca1	10497189	G	A	A	G	A	G	SNP
Ca1	10508424	T	G	T	G	T	T	SNP
Ca1	10510502	C	T	T	C	T	C	SNP
Ca1	10524132	A	C	C	A	C	A	SNP
Ca1	10525209	T	A	T	T	A	T	SNP
Ca1	10528313	G	A	G	A	G	G	SNP
Ca1	10529077	C	T	C	C	T	C	SNP
Ca1	10533073	G	A	G	G	A	G	SNP
Ca1	10559072	G	T	G	G	T	G	SNP
Ca1	10561700	A	G	A	A	G	A	SNP
Ca1	10575728	T	G	T	T	G	T	SNP
Ca1	10590656	T	A	T	T	A	T	SNP
Ca1	10597947	T	C	T	T	C	C	SNP
Ca1	10613358	A	G	A	A	G	A	SNP
Ca1	10619552	G	A	G	A	G	G	SNP
Ca1	10626384	A	C	C	C	A	A	SNP
Ca1	10626385	A	G	A	A	G	G	SNP
Ca1	10628584	C	T	C	C	T	C	SNP
Ca1	1063103	C	T	C	T	C	C	SNP
Ca1	10663601	C	T	C	C	C	T	SNP
Ca1	10669630	C	G	C	C	G	G	SNP
Ca1	10671120	G	A	G	G	G	A	SNP
Ca1	10673819	G	A	G	G	A	G	SNP
Ca1	10675486	C	T	C	C	C	T	SNP
Ca1	1067777	G	A	A	G	G	G	SNP
Ca1	1069955	C	T	T	C	C	C	SNP
Ca1	10709055	T	C	T	T	C	T	SNP
Ca1	1071021	A	G	G	A	A	A	SNP
Ca1	10715185	G	A	A	A	G	G	SNP
Ca1	10725463	C	T	C	C	T	C	SNP
Ca1	10732754	G	T	T	T	G	G	SNP
Ca1	10740341	A	G	G	G	A	A	SNP
Ca1	10747644	C	T	T	C	C	C	SNP
Ca1	10756172	G	A	G	G	A	G	SNP
Ca1	10759223	G	T	G	T	G	G	SNP
Ca1	10761609	G	T	G	G	T	G	SNP
Ca1	10762474	G	A	G	G	A	G	SNP
Ca1	10779319	C	T	C	C	T	C	SNP
Ca1	10782987	A	C	A	A	C	A	SNP
Ca1	10797173	C	G	C	C	G	C	SNP
Ca1	1080755	C	G	G	C	C	C	SNP
Ca1	1080806	G	T	T	G	G	G	SNP
Ca1	1080915	G	A	A	G	G	G	SNP
Ca1	1081236	T	C	C	T	T	T	SNP
Ca1	1081347	A	G	G	A	A	A	SNP
Ca1	1081393	C	T	T	C	C	C	SNP
Ca1	10815789	C	T	T	T	C	C	SNP
Ca1	1081611	T	C	C	T	T	T	SNP
Ca1	10817748	G	A	G	G	A	G	SNP
Ca1	1081791	A	T	A	T	A	A	SNP
Ca1	1082160	A	G	G	A	A	A	SNP
Ca1	1082224	T	A	A	T	T	T	SNP
Ca1	1082494	T	A	A	T	T	T	SNP
Ca1	1082698	A	G	G	A	A	A	SNP
Ca1	1082720	C	A	A	C	C	C	SNP
Ca1	1082766	T	A	A	T	T	T	SNP
Ca1	10828096	C	T	T	T	C	C	SNP
Ca1	1083388	G	A	A	G	G	G	SNP
Ca1	1083403	C	T	T	C	C	C	SNP
Ca1	10836539	T	A	T	A	T	T	SNP
Ca1	10837203	C	T	C	C	T	C	SNP
Ca1	1083903	T	G	G	T	T	T	SNP
Ca1	1083977	G	A	A	G	G	G	SNP
Ca1	1084042	C	G	G	C	C	C	SNP
Ca1	1084073	G	T	T	G	G	G	SNP
Ca1	1084122	G	A	A	G	G	G	SNP
Ca1	1084295	C	T	T	C	C	C	SNP
Ca1	1084307	C	G	G	C	C	C	SNP
Ca1	1084330	C	G	G	C	C	C	SNP
Ca1	1084350	C	T	T	C	C	C	SNP
Ca1	10843979	G	T	G	G	G	T	SNP
Ca1	1084468	C	A	A	C	C	C	SNP
Ca1	1084480	A	G	G	A	A	A	SNP
Ca1	10845487	C	A	C	C	A	C	SNP
Ca1	1084630	C	T	T	C	C	C	SNP
Ca1	1084950	C	T	T	C	C	C	SNP
Ca1	1085238	A	G	G	A	A	A	SNP
Ca1	1085293	G	A	A	G	G	G	SNP
Ca1	1085460	T	G	G	T	T	T	SNP
Ca1	10855340	T	A	T	T	A	T	SNP
Ca1	1085598	A	G	G	A	A	A	SNP
Ca1	1085672	A	T	T	A	A	A	SNP
Ca1	10859060	C	A	C	C	A	C	SNP
Ca1	1085944	A	T	T	A	A	A	SNP
Ca1	10860053	G	T	G	G	G	T	SNP
Ca1	1086055	G	A	A	G	G	G	SNP
Ca1	1086300	T	G	G	T	T	T	SNP
Ca1	1086435	A	T	T	A	A	A	SNP
Ca1	10867095	C	T	T	T	C	C	SNP
Ca1	1086755	A	G	G	A	A	A	SNP
Ca1	1087213	T	C	C	T	T	T	SNP
Ca1	10877070	T	C	T	T	C	T	SNP
Ca1	1087761	T	A	A	T	T	T	SNP
Ca1	1088028	C	T	T	C	C	C	SNP
Ca1	1088189	T	A	A	T	T	T	SNP
Ca1	1088202	A	T	T	A	A	A	SNP
Ca1	1088449	A	T	T	A	A	A	SNP
Ca1	1088963	C	T	T	C	C	C	SNP
Ca1	1088995	T	G	G	T	T	T	SNP
Ca1	1089046	T	C	C	T	T	T	SNP
Ca1	1089610	A	G	G	A	A	A	SNP
Ca1	1089749	A	C	C	A	A	A	SNP
Ca1	1089756	G	A	A	G	G	G	SNP
Ca1	1089959	G	A	A	G	G	G	SNP
Ca1	1089971	A	G	G	A	A	A	SNP
Ca1	10901444	C	T	C	C	T	C	SNP
Ca1	1090161	A	C	C	A	A	A	SNP
Ca1	1090419	A	G	G	A	A	A	SNP
Ca1	10906061	A	G	A	A	G	A	SNP
Ca1	1090886	T	C	C	T	T	T	SNP
Ca1	1090891	C	T	T	C	C	C	SNP
Ca1	1090914	G	A	A	G	G	G	SNP
Ca1	10911751	G	T	G	G	T	G	SNP
Ca1	10911820	G	A	G	G	A	G	SNP
Ca1	1091504	C	T	T	C	C	C	SNP
Ca1	1091534	A	C	C	A	A	A	SNP
Ca1	1091548	T	A	A	T	T	T	SNP
Ca1	1091599	A	T	T	A	A	A	SNP
Ca1	10916013	T	C	T	T	C	T	SNP
Ca1	1091615	T	G	G	T	T	T	SNP
Ca1	1091762	C	T	T	C	C	C	SNP
Ca1	1091790	C	G	G	C	C	C	SNP
Ca1	1091867	G	A	A	G	G	G	SNP
Ca1	1091916	A	G	G	A	A	A	SNP
Ca1	1091947	C	G	G	C	C	C	SNP
Ca1	1091981	A	C	C	A	A	A	SNP
Ca1	1092002	A	G	G	A	A	A	SNP
Ca1	1092053	G	A	A	G	G	G	SNP
Ca1	10921417	T	C	T	T	C	T	SNP
Ca1	1092174	T	C	C	T	T	T	SNP
Ca1	1092340	A	G	G	A	A	A	SNP
Ca1	1092645	A	G	G	A	A	A	SNP
Ca1	1092651	A	G	G	A	A	A	SNP
Ca1	10926882	C	G	C	C	G	C	SNP
Ca1	1092804	T	A	A	T	T	T	SNP
Ca1	10928275	G	A	G	G	A	G	SNP
Ca1	1093162	T	C	C	T	T	T	SNP
Ca1	1093258	C	T	T	C	C	C	SNP
Ca1	1093441	T	C	C	T	T	T	SNP
Ca1	1093503	A	T	T	A	A	A	SNP
Ca1	1093519	G	T	T	G	G	G	SNP
Ca1	1093524	G	A	A	G	G	G	SNP
Ca1	1093554	T	C	C	T	T	T	SNP
Ca1	1093709	A	C	C	A	A	A	SNP
Ca1	1093746	T	G	G	T	T	T	SNP
Ca1	1093785	C	T	T	C	C	C	SNP
Ca1	1093819	T	C	C	T	T	T	SNP
Ca1	1093922	C	G	G	C	C	C	SNP
Ca1	1093927	C	T	T	C	C	C	SNP
Ca1	1093942	T	C	C	T	T	T	SNP
Ca1	1094022	G	T	T	G	G	G	SNP
Ca1	1094062	T	A	A	T	T	T	SNP
Ca1	1094080	C	A	A	C	C	C	SNP
Ca1	1094337	C	G	G	C	C	C	SNP
Ca1	1094345	A	C	C	A	A	A	SNP
Ca1	10943753	T	C	T	T	C	T	SNP
Ca1	10944288	C	T	C	C	T	C	SNP
Ca1	1094434	T	C	C	T	T	T	SNP
Ca1	1094538	A	T	T	A	A	A	SNP
Ca1	10947414	A	G	A	A	G	A	SNP
Ca1	10947431	T	C	T	T	C	T	SNP
Ca1	10948437	T	C	T	T	C	T	SNP
Ca1	1094849	T	C	C	T	T	T	SNP
Ca1	1095138	C	T	T	C	C	C	SNP
Ca1	1095177	T	A	A	T	T	T	SNP
Ca1	1095218	C	T	T	C	C	C	SNP
Ca1	1095366	T	C	C	T	T	T	SNP
Ca1	1095378	T	C	C	T	T	T	SNP
Ca1	1095418	T	A	A	T	T	T	SNP
Ca1	10954444	T	C	T	T	C	T	SNP
Ca1	1095450	T	A	A	T	T	T	SNP
Ca1	1095474	T	C	C	T	T	T	SNP
Ca1	1095496	G	A	A	G	G	G	SNP
Ca1	1095534	C	T	T	C	C	C	SNP
Ca1	1095765	T	A	A	T	T	T	SNP
Ca1	1095927	A	C	C	A	A	A	SNP
Ca1	1096031	G	T	T	G	G	G	SNP
Ca1	10966037	A	C	C	C	A	A	SNP
Ca1	1096615	T	G	G	T	T	T	SNP
Ca1	1096674	A	T	T	A	A	A	SNP
Ca1	1096857	A	T	T	A	A	A	SNP
Ca1	1096933	C	G	G	C	C	C	SNP
Ca1	10969977	C	T	C	C	T	C	SNP
Ca1	1097255	A	T	T	A	A	A	SNP
Ca1	10972827	G	A	G	G	A	G	SNP
Ca1	1097286	A	T	T	A	A	A	SNP
Ca1	1097365	A	C	C	A	A	A	SNP
Ca1	1097444	G	A	A	G	G	G	SNP
Ca1	1097453	A	G	G	A	A	A	SNP
Ca1	1097458	G	A	A	G	G	G	SNP
Ca1	1097519	T	C	C	T	T	T	SNP
Ca1	1097557	A	G	G	A	A	A	SNP
Ca1	1097571	G	A	A	G	G	G	SNP
Ca1	1097663	T	C	C	T	T	T	SNP
Ca1	10977476	C	T	C	T	C	C	SNP
Ca1	1097777	T	A	A	T	T	T	SNP
Ca1	1097845	T	A	A	T	T	T	SNP
Ca1	1097896	T	A	A	T	T	T	SNP
Ca1	1097923	C	G	G	C	C	C	SNP
Ca1	10979415	C	A	C	C	C	A	SNP
Ca1	10979744	G	A	G	G	A	G	SNP
Ca1	1098010	T	C	C	T	T	T	SNP
Ca1	1098032	A	T	T	A	A	A	SNP
Ca1	1098166	G	A	A	G	G	G	SNP
Ca1	1098200	T	C	C	T	T	T	SNP
Ca1	1098256	G	A	A	G	G	G	SNP
Ca1	1098282	C	T	T	C	C	C	SNP
Ca1	10983117	C	G	G	C	C	C	SNP
Ca1	1098352	A	G	G	A	A	A	SNP
Ca1	10983561	T	C	C	T	C	T	SNP
Ca1	1098363	C	T	T	C	C	C	SNP
Ca1	1098443	T	A	A	T	T	T	SNP
Ca1	10984545	G	A	A	G	G	G	SNP
Ca1	1098469	G	A	A	G	G	G	SNP
Ca1	1098703	C	G	G	C	C	C	SNP
Ca1	10987180	A	T	T	A	T	A	SNP
Ca1	1098789	A	G	A	G	A	A	SNP
Ca1	1098874	T	A	A	T	T	T	SNP
Ca1	1098974	G	A	A	G	G	G	SNP
Ca1	1099213	C	G	G	C	C	C	SNP
Ca1	1099261	C	G	G	C	C	C	SNP
Ca1	1099273	C	T	T	C	C	C	SNP
Ca1	1099296	T	C	C	T	T	T	SNP
Ca1	1099312	T	C	C	T	T	T	SNP
Ca1	1099338	A	T	T	A	A	A	SNP
Ca1	1099400	T	C	C	T	T	T	SNP
Ca1	10994523	G	T	T	G	G	G	SNP
Ca1	1099487	A	G	G	G	A	A	SNP
Ca1	10995244	T	C	C	T	C	C	SNP
Ca1	1099561	C	T	T	C	C	C	SNP
Ca1	1099582	A	G	G	A	A	A	SNP
Ca1	1099644	C	A	A	C	C	C	SNP
Ca1	1099804	G	C	C	G	G	G	SNP
Ca1	1099901	T	A	A	T	T	T	SNP
Ca1	1099921	C	T	T	C	C	C	SNP
Ca1	11001624	T	G	T	T	T	G	SNP
Ca1	1100347	T	C	C	T	T	T	SNP
Ca1	1100426	T	C	C	T	T	T	SNP
Ca1	1100446	A	T	T	A	A	A	SNP
Ca1	1100478	G	A	A	G	G	G	SNP
Ca1	1100662	G	T	T	G	G	G	SNP
Ca1	1100680	A	C	C	A	A	A	SNP
Ca1	1100739	T	C	C	T	T	T	SNP
Ca1	1100879	A	C	C	A	A	A	SNP
Ca1	1100919	A	G	G	A	A	A	SNP
Ca1	1101057	T	C	C	T	T	T	SNP
Ca1	1101114	T	A	A	T	T	T	SNP
Ca1	1101146	C	T	T	C	C	C	SNP
Ca1	1101174	C	G	G	C	C	C	SNP
Ca1	1101227	T	A	A	T	T	T	SNP
Ca1	1101229	TCT	TCA	TCA	TCT	TCT	TCT	SNP
Ca1	1101263	G	A	A	G	G	G	SNP
Ca1	1101289	T	A	A	T	T	T	SNP
Ca1	1101319	C	T	T	C	C	C	SNP
Ca1	11015854	C	T	C	C	T	C	SNP
Ca1	11015865	C	T	C	C	C	T	SNP
Ca1	1101639	A	T	T	A	A	A	SNP
Ca1	1101648	T	A	A	T	T	T	SNP
Ca1	1101673	T	C	C	T	T	T	SNP
Ca1	11017816	C	A	C	C	A	C	SNP
Ca1	1101946	C	G	G	C	C	C	SNP
Ca1	1102007	T	C	C	T	T	T	SNP
Ca1	1102030	C	T	T	C	C	C	SNP
Ca1	11020418	C	T	C	C	T	C	SNP
Ca1	11020584	C	T	C	C	T	C	SNP
Ca1	1102059	T	C	C	T	T	T	SNP
Ca1	1102069	C	T	T	C	C	C	SNP
Ca1	11021365	T	C	C	T	C	T	SNP
Ca1	1102276	C	T	T	C	C	C	SNP
Ca1	1102286	T	A	A	T	T	T	SNP
Ca1	1102320	T	G	G	T	T	T	SNP
Ca1	11023605	A	G	G	A	G	A	SNP
Ca1	1102400	T	C	C	T	T	T	SNP
Ca1	1102449	G	A	A	G	G	G	SNP
Ca1	1102476	A	G	G	A	A	A	SNP
Ca1	1102732	T	C	C	T	T	T	SNP
Ca1	1102761	C	T	T	C	C	C	SNP
Ca1	1102769	G	T	T	G	G	G	SNP
Ca1	1102779	C	T	T	C	C	C	SNP
Ca1	1102900	A	T	T	A	A	A	SNP
Ca1	1102922	T	C	C	T	T	T	SNP
Ca1	1102932	A	T	T	A	A	A	SNP
Ca1	1102953	A	G	G	A	A	A	SNP
Ca1	1102964	A	G	G	A	A	A	SNP
Ca1	1103049	G	T	T	G	G	G	SNP
Ca1	1103056	C	T	T	C	C	C	SNP
Ca1	1103109	T	A	A	T	T	T	SNP
Ca1	1103242	A	T	T	A	A	A	SNP
Ca1	1103512	T	C	C	T	T	T	SNP
Ca1	1103561	T	A	A	T	T	T	SNP
Ca1	11038006	G	A	G	G	A	G	SNP
Ca1	1103879	G	T	T	G	G	G	SNP
Ca1	1103941	A	G	G	A	A	A	SNP
Ca1	1104057	A	G	G	A	A	A	SNP
Ca1	1104075	G	A	A	G	G	G	SNP
Ca1	1104135	C	T	T	C	C	C	SNP
Ca1	11041665	C	T	C	C	T	C	SNP
Ca1	11041887	A	T	A	A	T	A	SNP
Ca1	1104439	A	G	G	A	A	A	SNP
Ca1	1104444	A	C	C	A	A	A	SNP
Ca1	1104492	T	C	C	T	T	T	SNP
Ca1	1104709	G	A	A	G	G	G	SNP
Ca1	11048202	G	C	G	G	G	C	SNP
Ca1	1104977	A	T	T	A	A	A	SNP
Ca1	1105029	C	T	T	C	C	C	SNP
Ca1	1105080	C	T	T	C	C	C	SNP
Ca1	1105133	G	A	A	G	G	G	SNP
Ca1	11051741	T	C	C	T	C	T	SNP
Ca1	11057982	G	T	T	G	T	G	SNP
Ca1	11089303	C	T	T	C	T	C	SNP
Ca1	11093854	C	T	C	C	T	C	SNP
Ca1	11102289	T	A	A	T	A	T	SNP
Ca1	11102355	T	C	T	T	C	T	SNP
Ca1	11103722	C	T	C	C	C	T	SNP
Ca1	11110348	A	G	G	A	G	A	SNP
Ca1	11112572	A	C	C	A	C	A	SNP
Ca1	11141491	C	T	C	C	T	C	SNP
Ca1	11146602	C	A	A	C	A	C	SNP
Ca1	11148889	A	T	T	A	T	A	SNP
Ca1	11153189	G	A	G	A	G	G	SNP
Ca1	11156137	A	G	A	G	A	A	SNP
Ca1	11160378	A	T	A	A	A	T	SNP
Ca1	11169380	C	T	T	C	T	C	SNP
Ca1	11170271	G	C	G	G	G	C	SNP
Ca1	11176118	C	A	A	C	A	C	SNP
Ca1	11181585	C	T	C	C	T	C	SNP
Ca1	1120642	C	A	A	C	C	C	SNP
Ca1	11213772	T	C	T	T	C	C	SNP
Ca1	11214205	T	C	C	T	T	T	SNP
Ca1	1123177	T	A	A	T	T	T	SNP
Ca1	11239720	C	T	C	T	C	C	SNP
Ca1	11251318	A	G	G	A	A	A	SNP
Ca1	1125210	G	C	C	C	G	G	SNP
Ca1	11255784	T	C	C	T	T	T	SNP
Ca1	11257281	T	C	T	T	C	C	SNP
Ca1	11257667	T	A	A	T	T	T	SNP
Ca1	11259251	G	A	A	G	G	G	SNP
Ca1	11260410	T	C	T	T	C	C	SNP
Ca1	11263476	T	G	G	T	T	T	SNP
Ca1	11272308	A	T	A	A	T	T	SNP
Ca1	1127761	A	G	G	A	A	A	SNP
Ca1	11277964	C	T	C	T	C	C	SNP
Ca1	11288041	C	A	A	C	A	A	SNP
Ca1	11295942	C	T	T	C	C	C	SNP
Ca1	11297868	A	T	T	A	A	A	SNP
Ca1	11327740	T	C	T	T	C	C	SNP
Ca1	11333704	C	T	C	T	C	C	SNP
Ca1	11345988	T	C	C	T	T	T	SNP
Ca1	11346375	G	A	A	G	G	G	SNP
Ca1	11347294	C	T	T	C	T	T	SNP
Ca1	11354753	G	A	A	G	A	A	SNP
Ca1	11376657	G	A	A	G	G	G	SNP
Ca1	1138058	G	A	A	G	G	G	SNP
Ca1	11388429	C	T	T	C	C	C	SNP
Ca1	11389805	T	G	G	T	T	T	SNP
Ca1	11398884	A	T	T	A	A	A	SNP
Ca1	11409229	C	T	T	C	C	C	SNP
Ca1	11409541	C	T	T	C	C	C	SNP
Ca1	11409695	A	G	G	A	A	A	SNP
Ca1	1141126	A	G	G	A	A	A	SNP
Ca1	11414675	T	A	A	T	T	T	SNP
Ca1	11415195	A	G	G	A	A	A	SNP
Ca1	11415309	T	C	T	C	T	T	SNP
Ca1	11416270	G	C	G	C	G	G	SNP
Ca1	11416784	G	A	A	G	G	G	SNP
Ca1	11418095	T	C	C	T	T	T	SNP
Ca1	11420695	A	G	G	G	A	A	SNP
Ca1	11428092	C	T	C	C	T	T	SNP
Ca1	11434581	T	C	C	C	T	T	SNP
Ca1	11437860	A	T	A	T	A	A	SNP
Ca1	11438002	A	G	G	G	A	A	SNP
Ca1	11438012	G	A	A	A	G	G	SNP
Ca1	11440130	A	T	T	T	A	A	SNP
Ca1	11443182	G	T	G	T	G	G	SNP
Ca1	1144384	G	A	A	G	G	G	SNP
Ca1	11445394	A	G	A	A	G	G	SNP
Ca1	11447068	C	A	A	A	C	C	SNP
Ca1	11447823	G	A	G	G	A	A	SNP
Ca1	11464495	G	C	G	G	C	C	SNP
Ca1	11466924	T	C	C	C	T	T	SNP
Ca1	11474571	A	C	C	C	A	A	SNP
Ca1	11477958	G	C	G	C	G	G	SNP
Ca1	11483416	C	A	C	C	A	A	SNP
Ca1	11493014	C	G	C	G	C	C	SNP
Ca1	11516303	C	T	C	C	T	T	SNP
Ca1	1152021	T	C	C	T	T	T	SNP
Ca1	1153308	T	C	C	T	T	T	SNP
Ca1	1153722	C	A	C	A	C	C	SNP
Ca1	11537393	C	T	C	T	C	C	SNP
Ca1	11538729	A	G	A	G	A	A	SNP
Ca1	1155600	C	T	T	C	C	C	SNP
Ca1	11562068	A	T	A	T	A	A	SNP
Ca1	1156417	C	T	C	T	C	C	SNP
Ca1	11570566	G	A	G	A	G	G	SNP
Ca1	11575236	C	T	C	C	T	T	SNP
Ca1	115842	G	A	A	G	A	A	SNP
Ca1	1158830	A	C	C	A	A	A	SNP
Ca1	11593583	T	C	T	C	T	T	SNP
Ca1	1159904	T	C	T	C	T	T	SNP
Ca1	1160166	G	A	A	G	G	G	SNP
Ca1	11603358	C	T	C	T	C	C	SNP
Ca1	11610106	C	A	C	C	A	A	SNP
Ca1	11613339	T	C	C	C	T	T	SNP
Ca1	11616694	C	T	C	T	C	C	SNP
Ca1	11624051	G	A	G	G	A	A	SNP
Ca1	1162531	T	C	C	T	T	T	SNP
Ca1	1163801	A	G	G	A	A	A	SNP
Ca1	11655941	G	T	T	T	G	G	SNP
Ca1	11661527	G	A	G	A	G	G	SNP
Ca1	11668519	C	A	A	C	A	A	SNP
Ca1	11668577	T	C	C	T	C	C	SNP
Ca1	11668585	T	G	G	T	G	G	SNP
Ca1	11668624	C	T	T	C	T	T	SNP
Ca1	11668660	G	T	T	G	T	T	SNP
Ca1	11668747	C	A	A	C	A	A	SNP
Ca1	11668778	C	A	A	C	A	A	SNP
Ca1	11668865	A	G	G	A	G	G	SNP
Ca1	11668878	G	A	A	G	A	A	SNP
Ca1	11668886	T	A	A	T	A	A	SNP
Ca1	11668944	T	C	C	T	C	C	SNP
Ca1	11669332	A	T	T	A	T	T	SNP
Ca1	11669430	G	A	A	G	A	A	SNP
Ca1	11669794	G	T	T	G	T	T	SNP
Ca1	11721524	A	T	T	A	T	T	SNP
Ca1	11726989	G	A	G	G	A	A	SNP
Ca1	11763107	T	A	T	T	A	T	SNP
Ca1	11768346	T	A	A	A	T	T	SNP
Ca1	11773578	A	T	A	A	T	T	SNP
Ca1	11811355	G	C	C	C	G	G	SNP
Ca1	11825467	C	T	C	C	T	T	SNP
Ca1	11826827	C	T	C	T	C	C	SNP
Ca1	11830031	G	C	G	G	C	C	SNP
Ca1	11832635	G	T	G	G	T	T	SNP
Ca1	11856621	T	C	C	C	T	T	SNP
Ca1	1186057	A	G	G	G	A	A	SNP
Ca1	11875369	A	C	C	C	A	A	SNP
Ca1	1187621	A	G	G	A	A	A	SNP
Ca1	1189718	G	A	A	G	G	G	SNP
Ca1	11898419	T	C	C	C	T	T	SNP
Ca1	11899242	C	G	C	G	C	C	SNP
Ca1	11909698	T	C	C	C	T	T	SNP
Ca1	11922837	C	T	C	C	T	T	SNP
Ca1	11927853	C	A	A	A	C	C	SNP
Ca1	11937420	A	G	G	G	A	A	SNP
Ca1	11963750	A	G	A	G	A	A	SNP
Ca1	11965624	T	C	T	C	T	T	SNP
Ca1	1197170	G	T	T	G	G	G	SNP
Ca1	11975121	C	A	C	C	A	A	SNP
Ca1	11978359	T	C	C	C	T	T	SNP
Ca1	11978867	T	C	C	C	T	T	SNP
Ca1	11982030	C	A	C	A	C	C	SNP
Ca1	11982400	G	A	A	A	G	G	SNP
Ca1	11985667	A	G	A	G	A	A	SNP
Ca1	1200864	A	C	C	C	A	A	SNP
Ca1	1201249	G	C	G	G	C	C	SNP
Ca1	1201469	G	T	T	G	G	G	SNP
Ca1	1201584	A	G	G	G	A	A	SNP
Ca1	12038589	G	A	A	A	G	G	SNP
Ca1	1203895	C	T	C	T	C	C	SNP
Ca1	12039221	G	A	G	G	A	A	SNP
Ca1	12072453	G	A	A	A	G	G	SNP
Ca1	12080607	T	A	A	A	T	T	SNP
Ca1	12120720	G	A	A	A	G	G	SNP
Ca1	12123133	T	C	C	C	T	T	SNP
Ca1	1213126	G	A	G	G	A	A	SNP
Ca1	12137726	A	C	C	C	A	A	SNP
Ca1	12143648	A	G	G	G	A	A	SNP
Ca1	12153140	C	T	C	T	C	C	SNP
Ca1	12165819	G	A	A	A	G	G	SNP
Ca1	12166657	G	A	G	G	A	A	SNP
Ca1	12166897	G	A	A	A	G	G	SNP
Ca1	12172747	T	C	C	C	T	T	SNP
Ca1	1217282	G	A	G	G	A	A	SNP
Ca1	12173994	C	T	T	T	C	C	SNP
Ca1	12174755	T	A	A	A	T	T	SNP
Ca1	12180660	T	C	C	C	T	T	SNP
Ca1	12197745	G	C	C	C	G	G	SNP
Ca1	12200052	G	A	G	G	A	A	SNP
Ca1	12201166	C	T	C	T	C	C	SNP
Ca1	12206871	G	A	G	A	G	G	SNP
Ca1	12207666	C	G	C	G	C	C	SNP
Ca1	12218230	A	G	G	G	A	A	SNP
Ca1	1223690	C	A	C	A	C	C	SNP
Ca1	12240111	A	T	A	T	A	A	SNP
Ca1	12242518	A	C	A	C	A	A	SNP
Ca1	12255302	C	T	C	C	T	T	SNP
Ca1	12260585	T	G	G	G	T	T	SNP
Ca1	12260622	C	G	G	G	C	C	SNP
Ca1	12270788	G	A	A	A	G	G	SNP
Ca1	12270852	A	T	T	T	A	A	SNP
Ca1	1228417	G	T	G	T	G	G	SNP
Ca1	12288928	T	C	T	C	T	T	SNP
Ca1	12302026	G	A	A	A	G	G	SNP
Ca1	12310101	A	G	G	G	A	A	SNP
Ca1	12320563	T	A	T	T	A	A	SNP
Ca1	12322788	C	T	C	T	C	C	SNP
Ca1	12327704	C	T	C	T	C	C	SNP
Ca1	12328164	A	T	A	T	A	A	SNP
Ca1	12329492	C	T	T	T	C	C	SNP
Ca1	12329655	G	A	G	A	G	G	SNP
Ca1	12337445	C	T	C	C	T	T	SNP
Ca1	12346224	A	G	G	G	A	A	SNP
Ca1	12353637	G	A	G	A	G	G	SNP
Ca1	12354440	T	C	C	C	T	T	SNP
Ca1	12355326	A	T	T	T	A	A	SNP
Ca1	12361699	C	T	T	T	C	C	SNP
Ca1	12362823	C	T	T	T	C	C	SNP
Ca1	1236575	G	A	G	G	A	A	SNP
Ca1	12384132	T	C	T	T	C	C	SNP
Ca1	12386043	C	T	C	C	T	T	SNP
Ca1	12394119	C	T	T	T	C	C	SNP
Ca1	12410147	G	C	C	C	G	G	SNP
Ca1	12437167	C	T	C	T	C	C	SNP
Ca1	12444374	C	A	A	A	C	C	SNP
Ca1	12445428	T	A	A	A	T	T	SNP
Ca1	12445976	G	A	G	G	A	A	SNP
Ca1	12448060	G	A	G	G	A	A	SNP
Ca1	12464146	G	C	C	C	G	G	SNP
Ca1	12466673	G	T	T	T	G	G	SNP
Ca1	12468761	C	T	T	T	C	C	SNP
Ca1	12470858	T	G	G	G	T	T	SNP
Ca1	12472972	C	A	A	A	C	C	SNP
Ca1	12473338	T	C	C	C	T	T	SNP
Ca1	12486992	G	C	C	C	G	G	SNP
Ca1	12487762	T	C	C	C	T	T	SNP
Ca1	12502663	G	A	A	A	G	G	SNP
Ca1	12503214	C	T	T	T	C	C	SNP
Ca1	12506298	C	T	C	T	C	C	SNP
Ca1	12531507	A	T	T	T	A	A	SNP
Ca1	12533749	C	A	A	A	C	C	SNP
Ca1	12537604	T	C	C	C	T	T	SNP
Ca1	12552458	A	G	G	G	A	A	SNP
Ca1	12579313	T	G	G	G	T	T	SNP
Ca1	12579337	A	T	A	T	A	A	SNP
Ca1	12585307	T	C	C	C	T	T	SNP
Ca1	12607426	A	T	A	A	T	T	SNP
Ca1	12608999	G	A	G	G	A	A	SNP
Ca1	12610206	T	C	C	C	T	T	SNP
Ca1	12624921	A	G	G	G	A	A	SNP
Ca1	12627418	A	C	A	A	C	C	SNP
Ca1	12630751	T	G	G	G	T	T	SNP
Ca1	12630789	T	C	C	C	T	T	SNP
Ca1	12631249	G	T	T	T	G	G	SNP
Ca1	12654043	A	G	G	G	A	A	SNP
Ca1	1266151	T	C	C	T	T	T	SNP
Ca1	12672304	G	A	G	G	A	A	SNP
Ca1	12686024	T	G	T	T	G	G	SNP
Ca1	12688435	A	C	C	C	A	A	SNP
Ca1	12696140	C	T	T	T	C	C	SNP
Ca1	12696450	G	A	G	G	A	A	SNP
Ca1	12706249	A	T	A	A	T	T	SNP
Ca1	12716587	T	A	A	A	T	T	SNP
Ca1	1273708	C	T	C	T	C	C	SNP
Ca1	12741887	C	T	T	T	C	C	SNP
Ca1	12747221	T	A	A	A	T	T	SNP
Ca1	12766494	C	T	T	T	C	C	SNP
Ca1	12766739	T	C	C	C	T	T	SNP
Ca1	12767427	G	T	T	T	G	G	SNP
Ca1	12767631	T	C	C	C	T	T	SNP
Ca1	12767754	T	A	A	A	T	T	SNP
Ca1	12768244	T	A	A	A	T	T	SNP
Ca1	12768523	T	C	C	C	T	T	SNP
Ca1	12769197	C	T	T	T	C	C	SNP
Ca1	12769303	A	G	G	G	A	A	SNP
Ca1	12769377	G	A	G	G	A	A	SNP
Ca1	12769403	A	G	G	G	A	A	SNP
Ca1	12769564	C	A	A	A	C	C	SNP
Ca1	12770044	A	G	G	G	A	A	SNP
Ca1	12770053	G	A	A	A	G	G	SNP
Ca1	12770937	C	T	T	T	C	C	SNP
Ca1	12771972	T	C	C	C	T	T	SNP
Ca1	12772067	C	T	T	T	C	C	SNP
Ca1	12772077	A	G	G	G	A	A	SNP
Ca1	12772089	T	G	G	G	T	T	SNP
Ca1	12772160	G	A	A	A	G	G	SNP
Ca1	12772178	T	A	A	A	T	T	SNP
Ca1	12772371	C	T	C	C	C	T	SNP
Ca1	12772559	C	G	G	G	C	C	SNP
Ca1	12772692	C	T	T	T	C	C	SNP
Ca1	12772762	C	T	T	T	C	C	SNP
Ca1	12772780	G	A	A	A	G	G	SNP
Ca1	12772795	G	T	T	T	G	G	SNP
Ca1	12772805	T	C	C	C	T	T	SNP
Ca1	12772813	A	T	T	T	A	A	SNP
Ca1	12772819	A	G	G	G	A	A	SNP
Ca1	12772847	T	C	C	C	T	T	SNP
Ca1	12772880	G	A	A	A	G	G	SNP
Ca1	12772904	C	G	G	G	C	C	SNP
Ca1	12772980	C	A	A	A	C	C	SNP
Ca1	12772994	C	T	T	T	C	C	SNP
Ca1	12773041	A	G	G	G	A	A	SNP
Ca1	12773165	G	A	A	A	G	G	SNP
Ca1	12773171	T	C	C	C	T	T	SNP
Ca1	12773215	G	A	A	A	G	G	SNP
Ca1	12773256	T	C	C	C	T	T	SNP
Ca1	12773272	G	A	A	A	G	G	SNP
Ca1	12773280	T	G	G	G	T	T	SNP
Ca1	12773291	A	G	G	G	A	A	SNP
Ca1	12773308	G	A	A	A	G	G	SNP
Ca1	12773327	T	A	A	A	T	T	SNP
Ca1	12773348	C	T	T	T	C	C	SNP
Ca1	12773394	A	T	T	T	A	A	SNP
Ca1	12773473	C	T	T	T	C	C	SNP
Ca1	12773488	T	A	A	A	T	T	SNP
Ca1	12773506	A	G	G	G	A	A	SNP
Ca1	12773577	A	G	G	G	A	A	SNP
Ca1	12773616	T	A	A	A	T	T	SNP
Ca1	12773711	A	G	G	G	A	A	SNP
Ca1	12773735	G	T	T	T	G	G	SNP
Ca1	12774104	A	C	C	C	A	A	SNP
Ca1	12774201	C	A	A	A	C	C	SNP
Ca1	12774232	G	A	A	A	G	G	SNP
Ca1	12774350	T	A	A	A	T	T	SNP
Ca1	12774355	A	T	T	T	A	A	SNP
Ca1	12774385	C	T	T	T	C	C	SNP
Ca1	12774407	T	A	A	A	T	T	SNP
Ca1	12774414	A	T	T	T	A	A	SNP
Ca1	12774459	T	C	C	C	T	T	SNP
Ca1	12774649	A	C	C	C	A	A	SNP
Ca1	12774685	G	T	T	T	G	G	SNP
Ca1	12774698	A	G	G	G	A	A	SNP
Ca1	12774902	C	G	G	G	C	C	SNP
Ca1	12774937	T	A	A	A	T	T	SNP
Ca1	12774971	G	C	C	C	G	G	SNP
Ca1	12775028	T	C	C	C	T	T	SNP
Ca1	12775078	G	A	A	A	G	G	SNP
Ca1	12775097	T	G	G	G	T	T	SNP
Ca1	12775116	T	G	G	G	T	T	SNP
Ca1	12775122	T	C	C	C	T	T	SNP
Ca1	12775237	A	T	T	T	A	A	SNP
Ca1	12775253	C	T	T	T	C	C	SNP
Ca1	12775302	G	A	A	A	G	G	SNP
Ca1	12775311	G	A	A	A	G	G	SNP
Ca1	12775322	T	G	G	G	T	T	SNP
Ca1	12775328	A	G	G	G	A	A	SNP
Ca1	12775366	A	G	G	G	A	A	SNP
Ca1	12775376	A	T	T	T	A	A	SNP
Ca1	12775423	T	C	C	C	T	T	SNP
Ca1	12775430	A	C	C	C	A	A	SNP
Ca1	12775440	C	T	T	T	C	C	SNP
Ca1	12775542	C	T	T	T	C	C	SNP
Ca1	12775579	T	C	C	C	T	T	SNP
Ca1	12775595	G	C	C	C	G	G	SNP
Ca1	12775635	C	T	T	T	C	C	SNP
Ca1	12775691	A	G	G	G	A	A	SNP
Ca1	12775793	A	T	T	T	A	A	SNP
Ca1	12776026	T	C	C	C	T	T	SNP
Ca1	12776043	C	T	T	T	C	C	SNP
Ca1	12776248	C	T	T	T	C	C	SNP
Ca1	12776280	C	A	A	A	C	C	SNP
Ca1	12776486	C	T	T	T	C	C	SNP
Ca1	12776516	T	G	G	G	T	T	SNP
Ca1	12776579	C	A	A	A	C	C	SNP
Ca1	12776733	T	C	C	C	T	T	SNP
Ca1	12776773	C	T	T	T	C	C	SNP
Ca1	12776943	G	A	A	A	G	G	SNP
Ca1	12776959	C	T	T	T	C	C	SNP
Ca1	12777093	T	G	G	G	T	T	SNP
Ca1	12777148	T	A	A	A	T	T	SNP
Ca1	12777165	A	T	T	T	A	A	SNP
Ca1	12777171	T	C	C	C	T	T	SNP
Ca1	12777211	T	C	C	C	T	T	SNP
Ca1	12777414	C	T	T	T	C	C	SNP
Ca1	12777501	C	G	G	G	C	C	SNP
Ca1	12777538	C	G	G	G	C	C	SNP
Ca1	12778096	A	T	T	T	A	A	SNP
Ca1	12778163	C	T	T	T	C	C	SNP
Ca1	12778174	C	A	A	A	C	C	SNP
Ca1	12778193	T	C	C	C	T	T	SNP
Ca1	12778229	C	T	T	T	C	C	SNP
Ca1	12778308	A	G	G	G	A	A	SNP
Ca1	12778337	C	T	T	T	C	C	SNP
Ca1	12778344	A	G	G	G	A	A	SNP
Ca1	12778356	G	A	A	A	G	G	SNP
Ca1	12778379	G	C	C	C	G	G	SNP
Ca1	12778443	T	A	A	A	T	T	SNP
Ca1	12778456	A	G	G	G	A	A	SNP
Ca1	12778602	T	C	C	C	T	T	SNP
Ca1	12779435	C	T	T	T	C	C	SNP
Ca1	12779666	G	C	C	C	G	G	SNP
Ca1	12780558	C	T	T	T	C	C	SNP
Ca1	12780575	T	A	A	A	T	T	SNP
Ca1	12780622	A	G	G	G	A	A	SNP
Ca1	12780855	C	T	T	T	C	C	SNP
Ca1	12780959	C	G	G	G	C	C	SNP
Ca1	12781074	G	T	T	T	G	G	SNP
Ca1	12781099	A	G	G	G	A	A	SNP
Ca1	12781108	G	A	A	A	G	G	SNP
Ca1	12781139	T	A	A	A	T	T	SNP
Ca1	12781179	T	A	A	A	T	T	SNP
Ca1	12781445	C	A	A	A	C	C	SNP
Ca1	12781482	G	C	C	C	G	G	SNP
Ca1	12781506	A	C	C	C	A	A	SNP
Ca1	12781811	G	T	T	T	G	G	SNP
Ca1	12782185	C	G	G	G	C	C	SNP
Ca1	12782225	T	A	A	A	T	T	SNP
Ca1	12782247	T	C	C	C	T	T	SNP
Ca1	12782310	A	T	T	T	A	A	SNP
Ca1	12782324	T	C	C	C	T	T	SNP
Ca1	12782338	T	C	C	C	T	T	SNP
Ca1	12782379	A	G	G	G	A	A	SNP
Ca1	12782391	C	T	T	T	C	C	SNP
Ca1	12782444	T	A	A	A	T	T	SNP
Ca1	12782457	G	A	A	A	G	G	SNP
Ca1	12782791	T	A	A	A	T	T	SNP
Ca1	12782919	C	G	G	G	C	C	SNP
Ca1	12783183	C	A	A	A	C	C	SNP
Ca1	12783332	G	A	A	A	G	G	SNP
Ca1	12795477	A	G	A	G	A	A	SNP
Ca1	12804773	C	T	C	C	T	T	SNP
Ca1	12825108	A	T	T	T	A	A	SNP
Ca1	12886575	C	A	C	C	A	A	SNP
Ca1	12894871	G	A	G	G	A	A	SNP
Ca1	12904379	C	T	C	C	T	C	SNP
Ca1	12916307	G	A	A	A	G	G	SNP
Ca1	12918928	G	A	G	G	A	A	SNP
Ca1	12923749	G	A	G	G	A	A	SNP
Ca1	12945505	A	G	A	G	A	A	SNP
Ca1	12974024	A	T	T	T	A	A	SNP
Ca1	13025428	G	A	A	A	G	G	SNP
Ca1	13027948	T	A	A	A	T	T	SNP
Ca1	13058552	T	A	T	T	A	A	SNP
Ca1	13069740	C	T	C	T	C	C	SNP
Ca1	1308051	C	T	C	T	C	C	SNP
Ca1	1308087	C	T	T	C	C	C	SNP
Ca1	13083959	A	G	A	A	G	G	SNP
Ca1	13089918	G	C	G	C	G	G	SNP
Ca1	13091442	C	T	C	C	T	T	SNP
Ca1	13101966	C	T	C	C	T	T	SNP
Ca1	13116083	A	G	G	G	A	A	SNP
Ca1	13124956	C	T	C	C	T	T	SNP
Ca1	13129441	G	A	G	G	A	A	SNP
Ca1	13183763	A	G	G	A	G	G	SNP
Ca1	1318658	A	T	T	A	A	A	SNP
Ca1	13220185	T	C	T	C	T	T	SNP
Ca1	1322978	C	T	C	T	C	C	SNP
Ca1	13233712	G	A	G	G	A	A	SNP
Ca1	13274667	T	C	C	C	T	T	SNP
Ca1	1327548	G	A	G	G	A	A	SNP
Ca1	13277806	G	A	G	G	A	A	SNP
Ca1	13281318	G	C	G	G	C	C	SNP
Ca1	13284029	T	C	T	T	C	C	SNP
Ca1	13290011	T	G	G	G	T	T	SNP
Ca1	1329104	A	T	T	A	A	A	SNP
Ca1	13295601	T	G	T	T	G	G	SNP
Ca1	13297894	G	A	G	G	A	A	SNP
Ca1	13297963	C	T	C	C	T	T	SNP
Ca1	13299702	G	A	G	G	A	A	SNP
Ca1	13302911	C	T	C	C	T	T	SNP
Ca1	13302917	A	G	A	A	G	G	SNP
Ca1	13308636	G	A	G	G	A	A	SNP
Ca1	13313874	T	G	T	T	G	G	SNP
Ca1	1331845	C	T	T	T	C	C	SNP
Ca1	13326626	C	T	C	C	T	C	SNP
Ca1	13327018	C	T	C	C	T	T	SNP
Ca1	13330275	A	G	A	A	G	G	SNP
Ca1	13338812	T	A	T	A	T	T	SNP
Ca1	13340563	G	A	G	G	A	A	SNP
Ca1	1334286	T	A	A	T	T	T	SNP
Ca1	13345333	C	T	C	C	T	T	SNP
Ca1	13349845	T	C	T	T	C	C	SNP
Ca1	1335292	G	A	A	G	G	G	SNP
Ca1	13386249	C	T	C	C	T	T	SNP
Ca1	13388248	T	C	T	T	C	C	SNP
Ca1	13389331	C	A	C	C	A	A	SNP
Ca1	13391852	C	T	C	C	T	T	SNP
Ca1	13392850	G	A	A	A	G	G	SNP
Ca1	13406391	G	A	G	G	A	A	SNP
Ca1	13411990	T	G	T	T	G	G	SNP
Ca1	13418490	T	C	C	C	T	T	SNP
Ca1	13420441	C	T	C	C	T	T	SNP
Ca1	13421586	T	C	T	T	C	C	SNP
Ca1	13441603	C	G	C	C	G	G	SNP
Ca1	13459711	G	A	G	A	G	G	SNP
Ca1	13463645	C	T	C	C	T	T	SNP
Ca1	13464112	G	A	G	G	A	A	SNP
Ca1	13472034	A	T	T	T	A	A	SNP
Ca1	13475706	C	T	C	C	T	T	SNP
Ca1	1348871	G	A	G	A	G	G	SNP
Ca1	1348927	T	A	T	T	A	A	SNP
Ca1	1349492	G	A	G	A	G	G	SNP
Ca1	13506892	C	T	C	C	T	T	SNP
Ca1	13517018	G	A	G	G	A	A	SNP
Ca1	13532860	C	T	C	T	C	C	SNP
Ca1	13534338	A	T	T	T	A	A	SNP
Ca1	13582400	T	C	C	C	T	T	SNP
Ca1	1358310	C	T	T	C	C	C	SNP
Ca1	13587502	G	A	G	G	A	A	SNP
Ca1	13594286	C	T	C	C	T	T	SNP
Ca1	13598800	A	G	G	G	A	A	SNP
Ca1	13598885	A	G	G	G	A	A	SNP
Ca1	13615337	T	G	G	G	T	T	SNP
Ca1	13618874	G	A	G	G	A	A	SNP
Ca1	13631328	A	G	A	G	A	A	SNP
Ca1	13661969	T	G	G	G	T	T	SNP
Ca1	13671316	T	C	C	C	T	T	SNP
Ca1	13671385	C	T	T	T	C	C	SNP
Ca1	13671399	T	A	A	A	T	T	SNP
Ca1	13671469	A	C	C	C	A	A	SNP
Ca1	13671524	C	A	A	A	C	C	SNP
Ca1	13671569	A	C	C	C	A	A	SNP
Ca1	13671580	T	G	G	G	T	T	SNP
Ca1	13671614	C	T	T	T	C	C	SNP
Ca1	13671652	C	T	T	T	C	C	SNP
Ca1	13671693	A	G	G	G	A	A	SNP
Ca1	13671745	A	C	C	C	A	A	SNP
Ca1	13671762	C	A	A	A	C	C	SNP
Ca1	13671803	A	G	G	G	A	A	SNP
Ca1	13671824	A	G	G	G	A	A	SNP
Ca1	13671867	G	A	A	A	G	G	SNP
Ca1	13672155	G	C	C	C	G	G	SNP
Ca1	13672210	G	A	A	A	G	G	SNP
Ca1	13672324	T	A	A	A	T	T	SNP
Ca1	13672334	A	T	T	T	A	A	SNP
Ca1	13672335	A	G	G	G	A	A	SNP
Ca1	13672354	C	A	A	A	C	C	SNP
Ca1	13672386	T	C	C	C	T	T	SNP
Ca1	13672501	A	G	G	G	A	A	SNP
Ca1	13672568	T	C	C	C	T	T	SNP
Ca1	13672574	C	T	T	T	C	C	SNP
Ca1	13672600	G	A	A	A	G	G	SNP
Ca1	13672669	T	C	C	C	T	T	SNP
Ca1	13672993	T	A	A	A	T	T	SNP
Ca1	13673043	T	C	C	C	T	T	SNP
Ca1	13673063	C	A	A	A	C	C	SNP
Ca1	13673131	C	A	A	A	C	C	SNP
Ca1	13673170	C	T	T	T	C	C	SNP
Ca1	13673261	G	A	A	A	G	G	SNP
Ca1	13673365	T	C	C	C	T	T	SNP
Ca1	13673493	G	A	A	A	G	G	SNP
Ca1	13673543	A	G	G	G	A	A	SNP
Ca1	13673553	T	C	C	C	T	T	SNP
Ca1	13673591	G	A	A	A	G	G	SNP
Ca1	13673656	C	T	T	T	C	C	SNP
Ca1	13673668	A	T	T	T	A	A	SNP
Ca1	13673685	T	C	C	C	T	T	SNP
Ca1	13673785	A	C	C	C	A	A	SNP
Ca1	13673858	T	C	C	C	T	T	SNP
Ca1	13673880	G	T	T	T	G	G	SNP
Ca1	13673912	A	G	G	G	A	A	SNP
Ca1	13673923	C	T	T	T	C	C	SNP
Ca1	13673928	T	C	C	C	T	T	SNP
Ca1	13674032	T	A	A	A	T	T	SNP
Ca1	13674149	A	G	G	G	A	A	SNP
Ca1	13674230	A	T	T	T	A	A	SNP
Ca1	13674239	T	C	C	C	T	T	SNP
Ca1	13674248	T	A	A	A	T	T	SNP
Ca1	13674262	C	A	A	A	C	C	SNP
Ca1	13674413	A	T	T	T	A	A	SNP
Ca1	13674433	G	A	A	A	G	G	SNP
Ca1	13674510	C	T	T	T	C	C	SNP
Ca1	13674538	A	G	G	G	A	A	SNP
Ca1	13674706	C	A	A	A	C	C	SNP
Ca1	13674813	G	A	A	A	G	G	SNP
Ca1	13674868	A	C	C	C	A	A	SNP
Ca1	13674879	T	C	C	C	T	T	SNP
Ca1	13675250	T	C	C	C	T	T	SNP
Ca1	13675416	A	C	C	C	A	A	SNP
Ca1	13675523	A	G	G	G	A	A	SNP
Ca1	13675950	T	A	A	A	T	T	SNP
Ca1	13676064	A	C	C	C	A	A	SNP
Ca1	13676124	G	A	A	A	G	G	SNP
Ca1	13676158	C	T	T	T	C	C	SNP
Ca1	13676224	C	A	A	A	C	C	SNP
Ca1	13676284	C	A	A	A	C	C	SNP
Ca1	13676449	A	C	C	C	A	A	SNP
Ca1	13676455	T	C	C	C	T	T	SNP
Ca1	13676534	C	T	T	T	C	C	SNP
Ca1	13676610	T	C	C	C	T	T	SNP
Ca1	13677284	T	A	A	A	T	T	SNP
Ca1	13677399	C	T	T	T	C	C	SNP
Ca1	13677416	G	A	A	A	G	G	SNP
Ca1	13677479	T	G	G	G	T	T	SNP
Ca1	13677501	A	C	C	C	A	A	SNP
Ca1	13677671	A	G	G	G	A	A	SNP
Ca1	13678222	T	A	A	A	T	T	SNP
Ca1	13678312	T	A	A	A	T	T	SNP
Ca1	13678573	A	T	T	T	A	A	SNP
Ca1	13678633	A	G	G	G	A	A	SNP
Ca1	13678652	A	G	G	G	A	A	SNP
Ca1	13678689	T	C	C	C	T	T	SNP
Ca1	13678735	A	G	G	G	A	A	SNP
Ca1	13678797	G	A	A	A	G	G	SNP
Ca1	13678984	T	C	C	C	T	T	SNP
Ca1	13679015	C	G	G	G	C	C	SNP
Ca1	13679252	C	A	A	A	C	C	SNP
Ca1	13679267	A	C	C	C	A	A	SNP
Ca1	13679280	A	G	G	G	A	A	SNP
Ca1	13679364	C	A	A	A	C	C	SNP
Ca1	13679450	T	C	C	C	T	T	SNP
Ca1	13679837	C	T	T	T	C	C	SNP
Ca1	13680008	G	C	C	C	G	G	SNP
Ca1	13680539	C	G	G	G	C	C	SNP
Ca1	13680574	T	G	G	G	T	T	SNP
Ca1	13680722	T	A	A	A	T	T	SNP
Ca1	13680928	T	C	C	C	T	T	SNP
Ca1	13681482	G	A	A	A	G	G	SNP
Ca1	13681487	C	G	G	G	C	C	SNP
Ca1	13681886	G	A	A	A	G	G	SNP
Ca1	13681897	C	T	T	T	C	C	SNP
Ca1	13681930	T	C	C	C	T	T	SNP
Ca1	13681979	T	C	C	C	T	T	SNP
Ca1	13681987	A	T	T	T	A	A	SNP
Ca1	13682001	T	C	C	C	T	T	SNP
Ca1	13682027	C	A	A	A	C	C	SNP
Ca1	13682153	G	C	C	C	G	G	SNP
Ca1	13682190	A	T	T	T	A	A	SNP
Ca1	13682210	A	T	T	T	A	A	SNP
Ca1	13682241	G	A	A	A	G	G	SNP
Ca1	13682311	C	T	T	T	C	C	SNP
Ca1	13682344	A	C	C	C	A	A	SNP
Ca1	13682413	C	T	T	T	C	C	SNP
Ca1	13682500	A	G	G	G	A	A	SNP
Ca1	13682666	T	A	A	A	T	T	SNP
Ca1	13682803	A	G	G	G	A	A	SNP
Ca1	13682858	C	T	T	T	C	C	SNP
Ca1	13683201	C	T	T	T	C	C	SNP
Ca1	13683240	T	C	C	C	T	T	SNP
Ca1	13683510	G	A	A	A	G	G	SNP
Ca1	13683550	A	T	T	T	A	A	SNP
Ca1	13683611	G	A	A	A	G	G	SNP
Ca1	13683727	A	C	C	C	A	A	SNP
Ca1	13683734	A	G	G	G	A	A	SNP
Ca1	13683758	C	T	T	T	C	C	SNP
Ca1	13683826	C	T	T	T	C	C	SNP
Ca1	13683955	T	C	C	C	T	T	SNP
Ca1	13684049	A	T	T	T	A	A	SNP
Ca1	13684399	T	A	A	A	T	T	SNP
Ca1	13684641	G	A	A	A	G	G	SNP
Ca1	13685187	C	A	A	A	C	C	SNP
Ca1	13685240	A	T	T	T	A	A	SNP
Ca1	13685298	G	T	T	T	G	G	SNP
Ca1	13685304	G	T	T	T	G	G	SNP
Ca1	13685782	C	G	G	G	C	C	SNP
Ca1	13685811	T	C	C	C	T	T	SNP
Ca1	13685822	C	T	T	T	C	C	SNP
Ca1	13685887	T	C	C	C	T	T	SNP
Ca1	13685965	A	G	G	G	A	A	SNP
Ca1	13686012	T	A	A	A	T	T	SNP
Ca1	13686297	A	T	T	T	A	A	SNP
Ca1	13686412	T	C	C	C	T	T	SNP
Ca1	13686712	T	G	G	G	T	T	SNP
Ca1	13686770	A	G	G	G	A	A	SNP
Ca1	13686876	C	A	A	A	C	C	SNP
Ca1	13687313	A	G	G	G	A	A	SNP
Ca1	13687450	G	A	A	A	G	G	SNP
Ca1	13687610	T	G	G	G	T	T	SNP
Ca1	13687664	G	A	A	A	G	G	SNP
Ca1	13687687	T	G	G	G	T	T	SNP
Ca1	13687728	G	A	A	A	G	G	SNP
Ca1	13687785	T	C	C	C	T	T	SNP
Ca1	13687803	G	A	A	A	G	G	SNP
Ca1	13687844	T	G	G	G	T	T	SNP
Ca1	13687854	C	T	T	T	C	C	SNP
Ca1	13687940	T	A	A	A	T	T	SNP
Ca1	13687945	T	C	C	C	T	T	SNP
Ca1	13688030	C	T	T	T	C	C	SNP
Ca1	13688045	G	A	A	A	G	G	SNP
Ca1	13688102	A	G	G	G	A	A	SNP
Ca1	13688111	C	T	T	T	C	C	SNP
Ca1	13688181	A	T	T	T	A	A	SNP
Ca1	13688196	G	A	A	A	G	G	SNP
Ca1	13688272	C	T	T	T	C	C	SNP
Ca1	13688290	G	A	A	A	G	G	SNP
Ca1	13688392	G	A	A	A	G	G	SNP
Ca1	13688500	G	A	A	A	G	G	SNP
Ca1	13688545	C	T	T	T	C	C	SNP
Ca1	13688589	G	A	A	A	G	G	SNP
Ca1	13688775	G	A	A	A	G	G	SNP
Ca1	13688796	C	A	A	A	C	C	SNP
Ca1	13688928	A	T	T	T	A	A	SNP
Ca1	13688970	T	C	C	C	T	T	SNP
Ca1	13689014	A	G	G	G	A	A	SNP
Ca1	13689091	T	C	C	C	T	T	SNP
Ca1	13689137	A	G	G	G	A	A	SNP
Ca1	13689146	G	A	A	A	G	G	SNP
Ca1	13689162	A	G	G	G	A	A	SNP
Ca1	13689461	T	C	C	C	T	T	SNP
Ca1	13689579	G	T	T	T	G	G	SNP
Ca1	13689656	A	C	C	C	A	A	SNP
Ca1	13689710	T	C	C	C	T	T	SNP
Ca1	13689847	A	G	G	G	A	A	SNP
Ca1	13689895	G	T	T	T	G	G	SNP
Ca1	13689978	A	G	G	G	A	A	SNP
Ca1	13690015	G	A	A	A	G	G	SNP
Ca1	13690020	A	G	G	G	A	A	SNP
Ca1	13690039	G	A	A	A	G	G	SNP
Ca1	13690050	T	C	C	C	T	T	SNP
Ca1	13690073	T	C	C	C	T	T	SNP
Ca1	13690078	G	A	A	A	G	G	SNP
Ca1	13690094	G	A	A	A	G	G	SNP
Ca1	13690203	A	T	T	T	A	A	SNP
Ca1	13690204	TTTA	TTTT	TTTT	TTTT	TTTA	TTTA	SNP
Ca1	13690318	G	A	A	A	G	G	SNP
Ca1	13690334	C	T	T	T	C	C	SNP
Ca1	13690437	G	A	A	A	G	G	SNP
Ca1	13690468	C	T	T	T	C	C	SNP
Ca1	13690522	T	C	C	C	T	T	SNP
Ca1	13690543	G	T	T	T	G	G	SNP
Ca1	13690576	G	A	A	A	G	G	SNP
Ca1	13690589	G	A	A	A	G	G	SNP
Ca1	13690651	G	A	A	A	G	G	SNP
Ca1	13690797	G	A	A	A	G	G	SNP
Ca1	13690922	A	G	G	G	A	A	SNP
Ca1	13690989	G	A	A	A	G	G	SNP
Ca1	13691121	A	G	G	G	A	A	SNP
Ca1	13691139	G	T	T	T	G	G	SNP
Ca1	13691154	G	T	T	T	G	G	SNP
Ca1	13691203	A	C	C	C	A	A	SNP
Ca1	13691330	A	G	G	G	A	A	SNP
Ca1	13691347	G	A	A	A	G	G	SNP
Ca1	13691392	A	G	G	G	A	A	SNP
Ca1	13691439	G	A	A	A	G	G	SNP
Ca1	13691640	A	G	G	G	A	A	SNP
Ca1	13691658	T	C	C	C	T	T	SNP
Ca1	13691713	A	G	G	G	A	A	SNP
Ca1	13691734	G	A	A	A	G	G	SNP
Ca1	13691769	A	C	C	C	A	A	SNP
Ca1	13691951	T	C	C	C	T	T	SNP
Ca1	13691967	G	A	A	A	G	G	SNP
Ca1	13691995	T	G	G	G	T	T	SNP
Ca1	13692012	G	C	C	C	G	G	SNP
Ca1	13692065	C	T	T	T	C	C	SNP
Ca1	13692085	C	T	T	T	C	C	SNP
Ca1	13692248	G	T	T	T	G	G	SNP
Ca1	13692267	C	T	T	T	C	C	SNP
Ca1	13692297	G	C	C	C	G	G	SNP
Ca1	13692440	A	G	G	G	A	A	SNP
Ca1	13692540	C	T	T	T	C	C	SNP
Ca1	13692566	A	G	G	G	A	A	SNP
Ca1	13692618	A	G	G	G	A	A	SNP
Ca1	13692626	A	T	T	T	A	A	SNP
Ca1	13692843	A	G	G	G	A	A	SNP
Ca1	13692890	T	C	C	C	T	T	SNP
Ca1	13692906	T	C	C	C	T	T	SNP
Ca1	13693149	G	C	C	C	G	G	SNP
Ca1	13693339	T	A	A	A	T	T	SNP
Ca1	13693442	A	G	G	G	A	A	SNP
Ca1	13693497	C	G	G	G	C	C	SNP
Ca1	13693542	A	T	T	T	A	A	SNP
Ca1	13693610	C	T	T	T	C	C	SNP
Ca1	13693633	T	A	A	A	T	T	SNP
Ca1	13693696	G	A	A	A	G	G	SNP
Ca1	13693759	A	G	G	G	A	A	SNP
Ca1	13693781	T	A	A	A	T	T	SNP
Ca1	13693827	C	A	A	A	C	C	SNP
Ca1	13694166	G	A	A	A	G	G	SNP
Ca1	13694557	A	G	G	G	A	A	SNP
Ca1	13694567	G	A	A	A	G	G	SNP
Ca1	13694603	G	A	A	A	G	G	SNP
Ca1	13694630	A	G	G	G	A	A	SNP
Ca1	13694759	C	T	T	T	C	C	SNP
Ca1	13694817	A	C	C	C	A	A	SNP
Ca1	13694901	A	G	G	G	A	A	SNP
Ca1	13694906	C	T	T	T	C	C	SNP
Ca1	13694944	C	T	T	T	C	C	SNP
Ca1	13695000	G	C	C	C	G	G	SNP
Ca1	13695015	T	G	G	G	T	T	SNP
Ca1	13695103	G	C	C	C	G	G	SNP
Ca1	13695124	T	A	A	A	T	T	SNP
Ca1	13695148	G	T	T	T	G	G	SNP
Ca1	13695242	A	G	G	G	A	A	SNP
Ca1	13695389	A	G	G	G	A	A	SNP
Ca1	13695578	T	C	C	C	T	T	SNP
Ca1	13695655	G	A	A	A	G	G	SNP
Ca1	13695708	T	A	A	A	T	T	SNP
Ca1	13695729	A	T	T	T	A	A	SNP
Ca1	13695885	G	A	A	A	G	G	SNP
Ca1	13695900	G	A	A	A	G	G	SNP
Ca1	13696061	A	G	G	G	A	A	SNP
Ca1	13696085	A	T	T	T	A	A	SNP
Ca1	13696133	C	A	A	A	C	C	SNP
Ca1	13696173	A	C	C	C	A	A	SNP
Ca1	13696262	G	C	C	C	G	G	SNP
Ca1	13696344	C	T	T	T	C	C	SNP
Ca1	13696981	C	T	T	T	C	C	SNP
Ca1	13697079	G	T	T	T	G	G	SNP
Ca1	13697332	T	C	C	C	T	T	SNP
Ca1	13697836	A	G	G	G	A	A	SNP
Ca1	13697858	T	G	G	G	T	T	SNP
Ca1	13698135	A	C	C	C	A	A	SNP
Ca1	13698150	A	C	C	C	A	A	SNP
Ca1	13698268	T	C	C	C	T	T	SNP
Ca1	13698333	G	T	T	T	G	G	SNP
Ca1	13698349	C	A	A	A	C	C	SNP
Ca1	13698548	A	T	T	T	A	A	SNP
Ca1	13698580	C	T	C	C	T	T	SNP
Ca1	13698944	A	G	G	G	A	A	SNP
Ca1	13699033	C	T	T	T	C	C	SNP
Ca1	13699547	A	G	G	G	A	A	SNP
Ca1	13699617	T	A	A	A	T	T	SNP
Ca1	13699742	A	G	G	G	A	A	SNP
Ca1	13700086	A	C	C	C	A	A	SNP
Ca1	13700306	G	A	A	A	G	G	SNP
Ca1	13700358	A	T	T	T	A	A	SNP
Ca1	13700377	G	C	C	C	G	G	SNP
Ca1	13700404	A	G	G	G	A	A	SNP
Ca1	13700421	A	G	G	G	A	A	SNP
Ca1	13700439	T	C	C	C	T	T	SNP
Ca1	13700444	A	C	C	C	A	A	SNP
Ca1	13700482	G	A	A	A	G	G	SNP
Ca1	13700552	A	G	G	G	A	A	SNP
Ca1	13700704	C	T	T	T	C	C	SNP
Ca1	13700713	T	A	A	A	T	T	SNP
Ca1	13700739	C	T	T	T	C	C	SNP
Ca1	13701388	G	A	A	A	G	G	SNP
Ca1	13701790	G	A	A	A	G	G	SNP
Ca1	13701864	T	G	G	G	T	T	SNP
Ca1	13701877	T	G	G	G	T	T	SNP
Ca1	13702047	G	T	T	T	G	G	SNP
Ca1	13702188	T	C	C	C	T	T	SNP
Ca1	13702205	G	C	C	C	G	G	SNP
Ca1	13702242	A	G	G	G	A	A	SNP
Ca1	13702380	A	C	C	C	A	A	SNP
Ca1	13702627	C	A	A	A	C	C	SNP
Ca1	13702677	C	A	A	A	C	C	SNP
Ca1	13702682	C	G	G	G	C	C	SNP
Ca1	13703036	G	T	T	T	G	G	SNP
Ca1	13703107	G	C	C	C	G	G	SNP
Ca1	13703140	G	A	A	A	G	G	SNP
Ca1	13703328	G	A	A	A	G	G	SNP
Ca1	13703345	T	C	C	C	T	T	SNP
Ca1	13704004	G	A	A	A	G	G	SNP
Ca1	13704129	A	C	C	C	A	A	SNP
Ca1	13704327	C	T	T	T	C	C	SNP
Ca1	13704371	C	A	A	A	C	C	SNP
Ca1	13704568	T	C	C	C	T	T	SNP
Ca1	13704587	A	T	T	T	A	A	SNP
Ca1	13704631	C	T	T	T	C	C	SNP
Ca1	13704712	A	T	T	T	A	A	SNP
Ca1	13704744	G	T	T	T	G	G	SNP
Ca1	13704763	C	G	G	G	C	C	SNP
Ca1	13704781	G	A	A	A	G	G	SNP
Ca1	13704802	T	C	C	C	T	T	SNP
Ca1	13704843	G	A	A	A	G	G	SNP
Ca1	13704912	T	G	G	G	T	T	SNP
Ca1	13704932	C	T	T	T	C	C	SNP
Ca1	13704999	T	C	C	C	T	T	SNP
Ca1	13705023	T	C	C	C	T	T	SNP
Ca1	13705030	G	A	A	A	G	G	SNP
Ca1	13705059	T	C	C	C	T	T	SNP
Ca1	13705248	T	G	G	G	T	T	SNP
Ca1	13705277	A	C	C	C	A	A	SNP
Ca1	13705400	C	T	T	T	C	C	SNP
Ca1	13705412	T	C	C	C	T	T	SNP
Ca1	13707335	G	A	A	A	G	G	SNP
Ca1	13710442	C	T	T	T	C	C	SNP
Ca1	13717470	C	T	C	C	T	T	SNP
Ca1	1371914	C	T	C	T	C	C	SNP
Ca1	1372288	G	C	G	G	C	C	SNP
Ca1	13731556	G	A	A	A	G	G	SNP
Ca1	13734538	A	G	G	G	A	A	SNP
Ca1	13742590	C	T	T	T	C	C	SNP
Ca1	13748781	A	T	T	T	A	A	SNP
Ca1	13749825	T	G	G	G	T	T	SNP
Ca1	13752764	A	G	G	G	A	A	SNP
Ca1	13759589	G	C	C	C	G	G	SNP
Ca1	13768124	A	C	A	A	C	C	SNP
Ca1	1377085	T	C	T	C	T	T	SNP
Ca1	13777492	A	T	T	T	A	A	SNP
Ca1	137957	C	T	T	C	C	C	SNP
Ca1	13796013	T	C	T	C	T	T	SNP
Ca1	13800669	G	T	T	T	G	G	SNP
Ca1	1383603	T	C	T	C	T	T	SNP
Ca1	13842713	A	G	G	G	A	A	SNP
Ca1	13843348	C	T	T	T	C	C	SNP
Ca1	13844408	G	A	A	A	G	G	SNP
Ca1	13849128	C	A	A	A	C	C	SNP
Ca1	13858635	T	C	T	C	T	T	SNP
Ca1	13859410	T	C	C	C	T	T	SNP
Ca1	1388775	G	C	G	C	G	G	SNP
Ca1	13887946	C	T	T	T	C	C	SNP
Ca1	13891228	T	A	A	A	T	T	SNP
Ca1	13896748	C	T	T	T	C	C	SNP
Ca1	13898405	A	T	T	T	A	A	SNP
Ca1	13930258	C	A	A	A	C	C	SNP
Ca1	13931539	T	G	G	G	T	T	SNP
Ca1	1393165	A	C	A	C	A	A	SNP
Ca1	13931715	T	C	C	C	T	T	SNP
Ca1	13931772	C	G	G	G	C	C	SNP
Ca1	13987972	A	G	G	G	A	A	SNP
Ca1	13991104	A	G	G	G	A	A	SNP
Ca1	13995399	C	T	T	T	C	C	SNP
Ca1	14013687	C	A	A	A	C	C	SNP
Ca1	14013843	C	T	C	C	T	T	SNP
Ca1	14015757	T	C	C	C	T	T	SNP
Ca1	14016144	T	C	C	C	T	T	SNP
[truncated: 420,698+ more rows]
