# Supplementary material for: Genome-wide discovery of DNA polymorphisms among chickpea cultivars with contrasting seed size/weight and their functional relevance
Source: Sci Rep. 2018 Nov 14;8:16795. doi: 10.1038/s41598-018-35140-w (PMC6235875; doi:10.1038/s41598-018-35140-w)
Supplement: Supplementary file 3 — Supplementary File 2 [file 41598_2018_35140_MOESM3_ESM.xlsx]

## Sheet: JGK3_PG0515_vs_Pusa362_Himchana
#Chromosome	Position	Ref.	Alt.	Pusa 362	Himchana 1	JGK 3	PG 0515	DNA polymorphisms
C11057652	788	G	A	G	G	A	A	SNP
C11062040	589	A	G	A	A	G	G	SNP	# SNPs	75535
C11067886	217	G	T	G	G	T	T	SNP	# InDels	6486
C11078952	510	T	C	T	T	C	C	SNP	# MNPs	1938
C11081260	251	T	C	C	C	T	T	SNP	# Complex	5025
C11083582	802	C	T	C	C	T	T	SNP
C11102512	1861	A	G	A	A	G	G	SNP
C11102828	641	C	T	C	C	T	T	SNP
C11124530	3208	G	A	G	G	A	A	SNP
C11148550	711	T	A	T	T	A	A	SNP
C11148846	3302	T	G	T	T	G	G	SNP
C11152776	2944	T	G	G	G	T	T	SNP
C11153802	4939	G	A	A	A	G	G	SNP
C11159426	3212	C	A	C	C	A	A	SNP
C11159426	3533	G	A	G	G	A	A	SNP
C11161176	2580	A	G	A	A	G	G	SNP
C11161768	2227	C	T	C	C	T	T	SNP
C11163350	3271	G	A	G	G	A	A	SNP
C11165044	996	C	A	A	A	C	C	SNP
C11177086	1655	G	T	G	G	T	T	SNP
C11178328	2219	C	T	C	C	T	T	SNP
C11178328	6506	C	T	C	C	T	T	SNP
C11178532	13622	C	G	G	G	C	C	SNP
C11178574	11616	T	C	C	C	T	T	SNP
C11180336	2090	A	T	A	A	T	T	SNP
C11181782	10061	C	A	C	C	A	A	SNP
C11181782	10278	G	A	G	G	A	A	SNP
C11181782	10827	A	T	A	A	T	T	SNP
C11181782	10900	C	T	C	C	T	T	SNP
C11181782	11026	C	T	C	C	T	T	SNP
C11181782	11039	A	G	A	A	G	G	SNP
C11181782	11059	G	C	G	G	C	C	SNP
C11181782	11064	A	C	A	A	C	C	SNP
C11181782	11094	G	A	G	G	A	A	SNP
C11181782	11121	A	C	A	A	C	C	SNP
C11181782	11131	T	C	T	T	C	C	SNP
C11181782	11243	T	A	T	T	A	A	SNP
C11181782	11250	G	A	G	G	A	A	SNP
C11181782	11311	A	G	A	A	G	G	SNP
C11181782	11425	A	G	A	A	G	G	SNP
C11181782	11464	C	T	C	C	T	T	SNP
C11181782	11487	T	A	T	T	A	A	SNP
C11181782	11590	G	A	G	G	A	A	SNP
C11181782	11595	A	T	A	A	T	T	SNP
C11181782	11722	A	C	A	A	C	C	SNP
C11181782	11805	T	C	T	T	C	C	SNP
C11181782	11826	A	G	A	A	G	G	SNP
C11181782	11940	G	T	G	G	T	T	SNP
C11181782	12053	C	T	C	C	T	T	SNP
C11181782	12254	C	G	C	C	G	G	SNP
C11181782	12259	A	G	A	A	G	G	SNP
C11181782	12528	A	T	A	A	T	T	SNP
C11181782	12759	C	T	C	C	T	T	SNP
C11181782	12958	G	T	G	G	T	T	SNP
C11181782	13001	G	T	G	G	T	T	SNP
C11181782	13020	T	C	T	T	C	C	SNP
C11181782	13134	T	C	T	T	C	C	SNP
C11181782	13213	G	A	G	G	A	A	SNP
C11181782	13280	A	G	A	A	G	G	SNP
C11181782	13302	A	G	A	A	G	G	SNP
C11181782	13327	G	T	G	G	T	T	SNP
C11181782	13348	G	A	G	G	A	A	SNP
C11181782	13402	C	A	C	C	A	A	SNP
C11181782	13446	C	T	C	C	T	T	SNP
C11181782	13640	T	C	T	T	C	C	SNP
C11181782	13662	A	G	A	A	G	G	SNP
C11181782	13706	C	T	C	C	T	T	SNP
C11181782	13721	A	T	A	A	T	T	SNP
C11181782	13829	A	G	A	A	G	G	SNP
C11181782	13887	T	A	T	T	A	A	SNP
C11181782	13956	G	A	G	G	A	A	SNP
C11181782	13968	A	G	A	A	G	G	SNP
C11181782	13976	C	T	C	C	T	T	SNP
C11181782	14023	G	T	G	G	T	T	SNP
C11181782	14058	G	A	G	G	A	A	SNP
C11181782	14067	G	A	G	G	A	A	SNP
C11181782	14155	C	T	C	C	T	T	SNP
C11181782	14259	C	A	C	C	A	A	SNP
C11181782	14467	C	T	C	C	T	T	SNP
C11181782	14541	A	C	A	A	C	C	SNP
C11181782	14618	C	A	C	C	A	A	SNP
C11181782	14669	A	G	A	A	G	G	SNP
C11181782	14717	A	T	A	A	T	T	SNP
C11181782	14724	C	A	C	C	A	A	SNP
C11181782	14750	C	A	C	C	A	A	SNP
C11181782	14813	T	G	T	T	G	G	SNP
C11181782	14991	C	G	C	C	G	G	SNP
C11181782	15065	T	C	T	T	C	C	SNP
C11181782	15282	G	A	G	G	A	A	SNP
C11181782	15399	T	A	T	T	A	A	SNP
C11181782	15477	C	A	C	C	A	A	SNP
C11181782	15489	T	C	T	T	C	C	SNP
C11181782	15580	T	C	T	T	C	C	SNP
C11181782	15604	T	C	T	T	C	C	SNP
C11181782	15877	T	C	T	T	C	C	SNP
C11181782	15928	A	G	A	A	G	G	SNP
C11181782	15940	A	T	A	A	T	T	SNP
C11181782	16008	C	T	C	C	T	T	SNP
C11181782	16026	C	G	C	C	G	G	SNP
C11181782	16254	G	A	G	G	A	A	SNP
C11181782	16357	A	G	A	A	G	G	SNP
C11181782	16448	C	A	C	C	A	A	SNP
C11181782	16455	T	A	T	T	A	A	SNP
C11181782	16463	A	G	A	A	G	G	SNP
C11181782	16514	T	A	T	T	A	A	SNP
C11181782	16701	A	T	A	A	T	T	SNP
C11181782	16791	C	T	C	C	T	T	SNP
C11181782	16845	G	C	G	G	C	C	SNP
C11181782	16859	G	A	G	G	A	A	SNP
C11181782	16901	C	T	C	C	T	T	SNP
C11181782	16965	T	C	T	T	C	C	SNP
C11181782	17006	C	T	C	C	T	T	SNP
C11181782	17400	T	C	T	T	C	C	SNP
C11181782	17695	G	A	G	G	A	A	SNP
C11181782	17757	C	T	C	C	T	T	SNP
C11181782	17840	T	C	T	T	C	C	SNP
C11181782	17874	C	T	C	C	T	T	SNP
C11181782	17899	T	C	T	T	C	C	SNP
C11181782	17925	C	T	C	C	T	T	SNP
C11181782	18078	G	A	G	G	A	A	SNP
C11181782	18168	A	G	A	A	G	G	SNP
C11181782	18255	C	A	C	C	A	A	SNP
C11181782	18331	T	C	T	T	C	C	SNP
C11181782	18396	C	T	C	C	T	T	SNP
C11181782	18450	C	A	C	C	A	A	SNP
C11181782	18474	A	G	A	A	G	G	SNP
C11181782	18616	G	C	G	G	C	C	SNP
C11181782	18644	G	A	G	G	A	A	SNP
C11181782	18728	G	A	G	G	A	A	SNP
C11181782	18737	T	C	T	T	C	C	SNP
C11181782	18783	C	T	C	C	T	T	SNP
C11181782	18894	C	T	C	C	T	T	SNP
C11181782	18906	G	A	G	G	A	A	SNP
C11181782	19025	A	G	A	A	G	G	SNP
C11181782	19210	T	G	T	T	G	G	SNP
C11181782	19324	G	A	G	G	A	A	SNP
C11181782	19381	G	A	G	G	A	A	SNP
C11181782	19577	A	G	A	A	G	G	SNP
C11181782	19590	A	T	A	A	T	T	SNP
C11181782	19595	C	T	C	C	T	T	SNP
C11181782	19627	G	A	G	G	A	A	SNP
C11181782	19702	T	C	T	T	C	C	SNP
C11181782	19725	C	T	C	C	T	T	SNP
C11181782	19772	T	A	T	T	A	A	SNP
C11181782	19819	A	G	A	A	G	G	SNP
C11181782	19879	C	T	C	C	T	T	SNP
C11181782	19963	T	C	T	T	C	C	SNP
C11181782	19980	A	G	A	A	G	G	SNP
C11181782	20070	T	A	T	T	A	A	SNP
C11181782	20121	G	T	G	G	T	T	SNP
C11181782	20142	G	A	G	G	A	A	SNP
C11181782	20287	G	T	G	G	T	T	SNP
C11181782	20342	A	G	A	A	G	G	SNP
C11181782	20377	A	G	A	A	G	G	SNP
C11181782	20410	A	T	A	A	T	T	SNP
C11181782	20428	T	C	T	T	C	C	SNP
C11181782	20715	C	A	C	C	A	A	SNP
C11181782	20722	T	A	T	T	A	A	SNP
C11181782	20796	G	A	G	G	A	A	SNP
C11181782	20842	T	C	T	T	C	C	SNP
C11181782	21015	C	G	C	C	G	G	SNP
C11181782	21233	A	G	A	A	G	G	SNP
C11181782	21276	G	A	G	G	A	A	SNP
C11181782	21309	T	G	T	T	G	G	SNP
C11181782	21321	T	C	T	T	C	C	SNP
C11181782	21349	G	T	G	G	T	T	SNP
C11181782	21412	T	A	T	T	A	A	SNP
C11181782	21418	G	C	G	G	C	C	SNP
C11181782	21481	T	C	T	T	C	C	SNP
C11181782	21494	G	A	G	G	A	A	SNP
C11181782	21592	A	T	A	A	T	T	SNP
C11181782	21804	A	G	A	A	G	G	SNP
C11181782	21878	T	C	T	T	C	C	SNP
C11181782	21977	A	T	A	A	T	T	SNP
C11181782	3798	A	T	A	A	T	T	SNP
C11181782	7999	T	C	T	T	C	C	SNP
C11181782	8524	A	G	A	A	G	G	SNP
C11181782	8541	G	A	G	G	A	A	SNP
C11181782	8554	C	G	C	C	G	G	SNP
C11181782	8751	A	G	A	A	G	G	SNP
C11181782	8847	G	A	G	G	A	A	SNP
C11181782	9731	C	A	C	C	A	A	SNP
C11181782	9911	T	C	T	T	C	C	SNP
Ca1	1016732	C	A	A	A	C	C	SNP
Ca1	1022529	G	A	G	G	A	A	SNP
Ca1	1048663	T	C	C	C	T	T	SNP
Ca1	10597947	T	C	T	T	C	C	SNP
Ca1	10626384	A	C	C	C	A	A	SNP
Ca1	10626385	A	G	A	A	G	G	SNP
Ca1	10669630	C	G	C	C	G	G	SNP
Ca1	10715185	G	A	A	A	G	G	SNP
Ca1	10732754	G	T	T	T	G	G	SNP
Ca1	10740341	A	G	G	G	A	A	SNP
Ca1	10815789	C	T	T	T	C	C	SNP
Ca1	10867095	C	T	T	T	C	C	SNP
Ca1	10966037	A	C	C	C	A	A	SNP
Ca1	1099487	A	G	G	G	A	A	SNP
Ca1	11213772	T	C	T	T	C	C	SNP
Ca1	1125210	G	C	C	C	G	G	SNP
Ca1	11257281	T	C	T	T	C	C	SNP
Ca1	11260410	T	C	T	T	C	C	SNP
Ca1	11272308	A	T	A	A	T	T	SNP
Ca1	11327740	T	C	T	T	C	C	SNP
Ca1	11420695	A	G	G	G	A	A	SNP
Ca1	11428092	C	T	C	C	T	T	SNP
Ca1	11434581	T	C	C	C	T	T	SNP
Ca1	11438002	A	G	G	G	A	A	SNP
Ca1	11438012	G	A	A	A	G	G	SNP
Ca1	11440130	A	T	T	T	A	A	SNP
Ca1	11445394	A	G	A	A	G	G	SNP
Ca1	11447068	C	A	A	A	C	C	SNP
Ca1	11447823	G	A	G	G	A	A	SNP
Ca1	11464495	G	C	G	G	C	C	SNP
Ca1	11483416	C	A	C	C	A	A	SNP
Ca1	11575236	C	T	C	C	T	T	SNP
Ca1	11610106	C	A	C	C	A	A	SNP
Ca1	11624051	G	A	G	G	A	A	SNP
Ca1	11726989	G	A	G	G	A	A	SNP
Ca1	11825467	C	T	C	C	T	T	SNP
Ca1	11832635	G	T	G	G	T	T	SNP
Ca1	11856621	T	C	C	C	T	T	SNP
Ca1	11875369	A	C	C	C	A	A	SNP
Ca1	11898419	T	C	C	C	T	T	SNP
Ca1	11922837	C	T	C	C	T	T	SNP
Ca1	11927853	C	A	A	A	C	C	SNP
Ca1	11937420	A	G	G	G	A	A	SNP
Ca1	11978359	T	C	C	C	T	T	SNP
Ca1	11978867	T	C	C	C	T	T	SNP
Ca1	11982400	G	A	A	A	G	G	SNP
Ca1	1200864	A	C	C	C	A	A	SNP
Ca1	1201249	G	C	G	G	C	C	SNP
Ca1	1201584	A	G	G	G	A	A	SNP
Ca1	12039221	G	A	G	G	A	A	SNP
Ca1	12120720	G	A	A	A	G	G	SNP
Ca1	12123133	T	C	C	C	T	T	SNP
Ca1	1213126	G	A	G	G	A	A	SNP
Ca1	12137726	A	C	C	C	A	A	SNP
Ca1	12143648	A	G	G	G	A	A	SNP
Ca1	12166657	G	A	G	G	A	A	SNP
Ca1	12166897	G	A	A	A	G	G	SNP
Ca1	12172747	T	C	C	C	T	T	SNP
Ca1	1217282	G	A	G	G	A	A	SNP
Ca1	12180660	T	C	C	C	T	T	SNP
Ca1	12200052	G	A	G	G	A	A	SNP
Ca1	12218230	A	G	G	G	A	A	SNP
Ca1	12255302	C	T	C	C	T	T	SNP
Ca1	12260585	T	G	G	G	T	T	SNP
Ca1	12260622	C	G	G	G	C	C	SNP
Ca1	12310101	A	G	G	G	A	A	SNP
Ca1	12320563	T	A	T	T	A	A	SNP
Ca1	12337445	C	T	C	C	T	T	SNP
Ca1	12355326	A	T	T	T	A	A	SNP
Ca1	12362823	C	T	T	T	C	C	SNP
Ca1	1236575	G	A	G	G	A	A	SNP
Ca1	12386043	C	T	C	C	T	T	SNP
Ca1	12410147	G	C	C	C	G	G	SNP
Ca1	12445428	T	A	A	A	T	T	SNP
Ca1	12445976	G	A	G	G	A	A	SNP
Ca1	12448060	G	A	G	G	A	A	SNP
Ca1	12464146	G	C	C	C	G	G	SNP
Ca1	12468761	C	T	T	T	C	C	SNP
Ca1	12473338	T	C	C	C	T	T	SNP
Ca1	12486992	G	C	C	C	G	G	SNP
Ca1	12487762	T	C	C	C	T	T	SNP
Ca1	12502663	G	A	A	A	G	G	SNP
Ca1	12503214	C	T	T	T	C	C	SNP
Ca1	12531507	A	T	T	T	A	A	SNP
Ca1	12533749	C	A	A	A	C	C	SNP
Ca1	12537604	T	C	C	C	T	T	SNP
Ca1	12552458	A	G	G	G	A	A	SNP
Ca1	12579313	T	G	G	G	T	T	SNP
Ca1	12585307	T	C	C	C	T	T	SNP
Ca1	12607426	A	T	A	A	T	T	SNP
Ca1	12608999	G	A	G	G	A	A	SNP
Ca1	12610206	T	C	C	C	T	T	SNP
Ca1	12624921	A	G	G	G	A	A	SNP
Ca1	12627418	A	C	A	A	C	C	SNP
Ca1	12630751	T	G	G	G	T	T	SNP
Ca1	12630789	T	C	C	C	T	T	SNP
Ca1	12631249	G	T	T	T	G	G	SNP
Ca1	12654043	A	G	G	G	A	A	SNP
Ca1	12672304	G	A	G	G	A	A	SNP
Ca1	12686024	T	G	T	T	G	G	SNP
Ca1	12688435	A	C	C	C	A	A	SNP
Ca1	12696140	C	T	T	T	C	C	SNP
Ca1	12696450	G	A	G	G	A	A	SNP
Ca1	12706249	A	T	A	A	T	T	SNP
Ca1	12741887	C	T	T	T	C	C	SNP
Ca1	12747221	T	A	A	A	T	T	SNP
Ca1	12766494	C	T	T	T	C	C	SNP
Ca1	12766739	T	C	C	C	T	T	SNP
Ca1	12767427	G	T	T	T	G	G	SNP
Ca1	12767754	T	A	A	A	T	T	SNP
Ca1	12768244	T	A	A	A	T	T	SNP
Ca1	12768523	T	C	C	C	T	T	SNP
Ca1	12769303	A	G	G	G	A	A	SNP
Ca1	12769377	G	A	G	G	A	A	SNP
Ca1	12769403	A	G	G	G	A	A	SNP
Ca1	12769564	C	A	A	A	C	C	SNP
Ca1	12770044	A	G	G	G	A	A	SNP
Ca1	12770053	G	A	A	A	G	G	SNP
Ca1	12771972	T	C	C	C	T	T	SNP
Ca1	12772160	G	A	A	A	G	G	SNP
Ca1	12772178	T	A	A	A	T	T	SNP
Ca1	12772559	C	G	G	G	C	C	SNP
Ca1	12772692	C	T	T	T	C	C	SNP
Ca1	12772762	C	T	T	T	C	C	SNP
Ca1	12772780	G	A	A	A	G	G	SNP
Ca1	12772795	G	T	T	T	G	G	SNP
Ca1	12772805	T	C	C	C	T	T	SNP
Ca1	12772813	A	T	T	T	A	A	SNP
Ca1	12772819	A	G	G	G	A	A	SNP
Ca1	12772847	T	C	C	C	T	T	SNP
Ca1	12772880	G	A	A	A	G	G	SNP
Ca1	12772904	C	G	G	G	C	C	SNP
Ca1	12772980	C	A	A	A	C	C	SNP
Ca1	12772994	C	T	T	T	C	C	SNP
Ca1	12773041	A	G	G	G	A	A	SNP
Ca1	12773165	G	A	A	A	G	G	SNP
Ca1	12773171	T	C	C	C	T	T	SNP
Ca1	12773215	G	A	A	A	G	G	SNP
Ca1	12773256	T	C	C	C	T	T	SNP
Ca1	12773272	G	A	A	A	G	G	SNP
Ca1	12773280	T	G	G	G	T	T	SNP
Ca1	12773291	A	G	G	G	A	A	SNP
Ca1	12773308	G	A	A	A	G	G	SNP
Ca1	12773327	T	A	A	A	T	T	SNP
Ca1	12773348	C	T	T	T	C	C	SNP
Ca1	12773394	A	T	T	T	A	A	SNP
Ca1	12773473	C	T	T	T	C	C	SNP
Ca1	12773488	T	A	A	A	T	T	SNP
Ca1	12773506	A	G	G	G	A	A	SNP
Ca1	12773577	A	G	G	G	A	A	SNP
Ca1	12773616	T	A	A	A	T	T	SNP
Ca1	12773711	A	G	G	G	A	A	SNP
Ca1	12773735	G	T	T	T	G	G	SNP
Ca1	12774104	A	C	C	C	A	A	SNP
Ca1	12774201	C	A	A	A	C	C	SNP
Ca1	12774232	G	A	A	A	G	G	SNP
Ca1	12774350	T	A	A	A	T	T	SNP
Ca1	12774355	A	T	T	T	A	A	SNP
Ca1	12774385	C	T	T	T	C	C	SNP
Ca1	12774407	T	A	A	A	T	T	SNP
Ca1	12774414	A	T	T	T	A	A	SNP
Ca1	12774459	T	C	C	C	T	T	SNP
Ca1	12774649	A	C	C	C	A	A	SNP
Ca1	12774685	G	T	T	T	G	G	SNP
Ca1	12774698	A	G	G	G	A	A	SNP
Ca1	12774902	C	G	G	G	C	C	SNP
Ca1	12774937	T	A	A	A	T	T	SNP
Ca1	12774971	G	C	C	C	G	G	SNP
Ca1	12775028	T	C	C	C	T	T	SNP
Ca1	12775078	G	A	A	A	G	G	SNP
Ca1	12775097	T	G	G	G	T	T	SNP
Ca1	12775116	T	G	G	G	T	T	SNP
Ca1	12775122	T	C	C	C	T	T	SNP
Ca1	12775237	A	T	T	T	A	A	SNP
Ca1	12775253	C	T	T	T	C	C	SNP
Ca1	12775302	G	A	A	A	G	G	SNP
Ca1	12775311	G	A	A	A	G	G	SNP
Ca1	12775322	T	G	G	G	T	T	SNP
Ca1	12775328	A	G	G	G	A	A	SNP
Ca1	12775366	A	G	G	G	A	A	SNP
Ca1	12775376	A	T	T	T	A	A	SNP
Ca1	12775423	T	C	C	C	T	T	SNP
Ca1	12775430	A	C	C	C	A	A	SNP
Ca1	12775440	C	T	T	T	C	C	SNP
Ca1	12775542	C	T	T	T	C	C	SNP
Ca1	12775579	T	C	C	C	T	T	SNP
Ca1	12775595	G	C	C	C	G	G	SNP
Ca1	12775635	C	T	T	T	C	C	SNP
Ca1	12775691	A	G	G	G	A	A	SNP
Ca1	12775793	A	T	T	T	A	A	SNP
Ca1	12776026	T	C	C	C	T	T	SNP
Ca1	12776043	C	T	T	T	C	C	SNP
Ca1	12776248	C	T	T	T	C	C	SNP
Ca1	12776280	C	A	A	A	C	C	SNP
Ca1	12776486	C	T	T	T	C	C	SNP
Ca1	12776516	T	G	G	G	T	T	SNP
Ca1	12776579	C	A	A	A	C	C	SNP
Ca1	12776733	T	C	C	C	T	T	SNP
Ca1	12776773	C	T	T	T	C	C	SNP
Ca1	12776943	G	A	A	A	G	G	SNP
Ca1	12776959	C	T	T	T	C	C	SNP
Ca1	12777093	T	G	G	G	T	T	SNP
Ca1	12777148	T	A	A	A	T	T	SNP
Ca1	12777165	A	T	T	T	A	A	SNP
Ca1	12777171	T	C	C	C	T	T	SNP
Ca1	12777211	T	C	C	C	T	T	SNP
Ca1	12777414	C	T	T	T	C	C	SNP
Ca1	12777501	C	G	G	G	C	C	SNP
Ca1	12777538	C	G	G	G	C	C	SNP
Ca1	12778096	A	T	T	T	A	A	SNP
Ca1	12778229	C	T	T	T	C	C	SNP
Ca1	12778308	A	G	G	G	A	A	SNP
Ca1	12778337	C	T	T	T	C	C	SNP
Ca1	12778344	A	G	G	G	A	A	SNP
Ca1	12778356	G	A	A	A	G	G	SNP
Ca1	12778379	G	C	C	C	G	G	SNP
Ca1	12778443	T	A	A	A	T	T	SNP
Ca1	12779666	G	C	C	C	G	G	SNP
Ca1	12780558	C	T	T	T	C	C	SNP
Ca1	12780622	A	G	G	G	A	A	SNP
Ca1	12780855	C	T	T	T	C	C	SNP
Ca1	12781074	G	T	T	T	G	G	SNP
Ca1	12781099	A	G	G	G	A	A	SNP
Ca1	12781108	G	A	A	A	G	G	SNP
Ca1	12781179	T	A	A	A	T	T	SNP
Ca1	12781445	C	A	A	A	C	C	SNP
Ca1	12781482	G	C	C	C	G	G	SNP
Ca1	12781506	A	C	C	C	A	A	SNP
Ca1	12781811	G	T	T	T	G	G	SNP
Ca1	12782185	C	G	G	G	C	C	SNP
Ca1	12782225	T	A	A	A	T	T	SNP
Ca1	12782247	T	C	C	C	T	T	SNP
Ca1	12782310	A	T	T	T	A	A	SNP
Ca1	12782324	T	C	C	C	T	T	SNP
Ca1	12782338	T	C	C	C	T	T	SNP
Ca1	12782379	A	G	G	G	A	A	SNP
Ca1	12782391	C	T	T	T	C	C	SNP
Ca1	12782444	T	A	A	A	T	T	SNP
Ca1	12782457	G	A	A	A	G	G	SNP
Ca1	12782791	T	A	A	A	T	T	SNP
Ca1	12782919	C	G	G	G	C	C	SNP
Ca1	12783183	C	A	A	A	C	C	SNP
Ca1	12783332	G	A	A	A	G	G	SNP
Ca1	12804773	C	T	C	C	T	T	SNP
Ca1	12825108	A	T	T	T	A	A	SNP
Ca1	12886575	C	A	C	C	A	A	SNP
Ca1	12894871	G	A	G	G	A	A	SNP
Ca1	12916307	G	A	A	A	G	G	SNP
Ca1	12918928	G	A	G	G	A	A	SNP
Ca1	12974024	A	T	T	T	A	A	SNP
Ca1	13025428	G	A	A	A	G	G	SNP
Ca1	13027948	T	A	A	A	T	T	SNP
Ca1	13091442	C	T	C	C	T	T	SNP
Ca1	13101966	C	T	C	C	T	T	SNP
Ca1	13129441	G	A	G	G	A	A	SNP
Ca1	13233712	G	A	G	G	A	A	SNP
Ca1	13274667	T	C	C	C	T	T	SNP
Ca1	1327548	G	A	G	G	A	A	SNP
Ca1	13277806	G	A	G	G	A	A	SNP
Ca1	13281318	G	C	G	G	C	C	SNP
Ca1	13284029	T	C	T	T	C	C	SNP
Ca1	13290011	T	G	G	G	T	T	SNP
Ca1	13295601	T	G	T	T	G	G	SNP
Ca1	13297894	G	A	G	G	A	A	SNP
Ca1	13297963	C	T	C	C	T	T	SNP
Ca1	13299702	G	A	G	G	A	A	SNP
Ca1	13302911	C	T	C	C	T	T	SNP
Ca1	13302917	A	G	A	A	G	G	SNP
Ca1	13308636	G	A	G	G	A	A	SNP
Ca1	13313874	T	G	T	T	G	G	SNP
Ca1	1331845	C	T	T	T	C	C	SNP
Ca1	13327018	C	T	C	C	T	T	SNP
Ca1	13330275	A	G	A	A	G	G	SNP
Ca1	13340563	G	A	G	G	A	A	SNP
Ca1	13345333	C	T	C	C	T	T	SNP
Ca1	13349845	T	C	T	T	C	C	SNP
Ca1	13386249	C	T	C	C	T	T	SNP
Ca1	13388248	T	C	T	T	C	C	SNP
Ca1	13389331	C	A	C	C	A	A	SNP
Ca1	13391852	C	T	C	C	T	T	SNP
Ca1	13392850	G	A	A	A	G	G	SNP
Ca1	13406391	G	A	G	G	A	A	SNP
Ca1	13411990	T	G	T	T	G	G	SNP
Ca1	13420441	C	T	C	C	T	T	SNP
Ca1	13421586	T	C	T	T	C	C	SNP
Ca1	13441603	C	G	C	C	G	G	SNP
Ca1	13463645	C	T	C	C	T	T	SNP
Ca1	13464112	G	A	G	G	A	A	SNP
Ca1	13475706	C	T	C	C	T	T	SNP
Ca1	1348927	T	A	T	T	A	A	SNP
Ca1	13517018	G	A	G	G	A	A	SNP
Ca1	13534338	A	T	T	T	A	A	SNP
Ca1	13582400	T	C	C	C	T	T	SNP
Ca1	13587502	G	A	G	G	A	A	SNP
Ca1	13594286	C	T	C	C	T	T	SNP
Ca1	13598800	A	G	G	G	A	A	SNP
Ca1	13598885	A	G	G	G	A	A	SNP
Ca1	13615337	T	G	G	G	T	T	SNP
Ca1	13618874	G	A	G	G	A	A	SNP
Ca1	13661969	T	G	G	G	T	T	SNP
Ca1	13671316	T	C	C	C	T	T	SNP
Ca1	13671385	C	T	T	T	C	C	SNP
Ca1	13671399	T	A	A	A	T	T	SNP
Ca1	13671469	A	C	C	C	A	A	SNP
Ca1	13671524	C	A	A	A	C	C	SNP
Ca1	13671569	A	C	C	C	A	A	SNP
Ca1	13671580	T	G	G	G	T	T	SNP
Ca1	13671614	C	T	T	T	C	C	SNP
Ca1	13671652	C	T	T	T	C	C	SNP
Ca1	13671693	A	G	G	G	A	A	SNP
Ca1	13671745	A	C	C	C	A	A	SNP
Ca1	13671762	C	A	A	A	C	C	SNP
Ca1	13671803	A	G	G	G	A	A	SNP
Ca1	13671824	A	G	G	G	A	A	SNP
Ca1	13671867	G	A	A	A	G	G	SNP
Ca1	13672155	G	C	C	C	G	G	SNP
Ca1	13672210	G	A	A	A	G	G	SNP
Ca1	13672324	T	A	A	A	T	T	SNP
Ca1	13672335	A	G	G	G	A	A	SNP
Ca1	13672354	C	A	A	A	C	C	SNP
Ca1	13672501	A	G	G	G	A	A	SNP
Ca1	13672568	T	C	C	C	T	T	SNP
Ca1	13672574	C	T	T	T	C	C	SNP
Ca1	13672600	G	A	A	A	G	G	SNP
Ca1	13672669	T	C	C	C	T	T	SNP
Ca1	13672993	T	A	A	A	T	T	SNP
Ca1	13673043	T	C	C	C	T	T	SNP
Ca1	13673063	C	A	A	A	C	C	SNP
Ca1	13673131	C	A	A	A	C	C	SNP
Ca1	13673170	C	T	T	T	C	C	SNP
Ca1	13673261	G	A	A	A	G	G	SNP
Ca1	13673365	T	C	C	C	T	T	SNP
Ca1	13673553	T	C	C	C	T	T	SNP
Ca1	13673591	G	A	A	A	G	G	SNP
Ca1	13673656	C	T	T	T	C	C	SNP
Ca1	13673785	A	C	C	C	A	A	SNP
Ca1	13673858	T	C	C	C	T	T	SNP
Ca1	13673880	G	T	T	T	G	G	SNP
Ca1	13673912	A	G	G	G	A	A	SNP
Ca1	13673923	C	T	T	T	C	C	SNP
Ca1	13673928	T	C	C	C	T	T	SNP
Ca1	13674032	T	A	A	A	T	T	SNP
Ca1	13674149	A	G	G	G	A	A	SNP
Ca1	13674230	A	T	T	T	A	A	SNP
Ca1	13674239	T	C	C	C	T	T	SNP
Ca1	13674248	T	A	A	A	T	T	SNP
Ca1	13674262	C	A	A	A	C	C	SNP
Ca1	13674433	G	A	A	A	G	G	SNP
Ca1	13674510	C	T	T	T	C	C	SNP
Ca1	13674538	A	G	G	G	A	A	SNP
Ca1	13674706	C	A	A	A	C	C	SNP
Ca1	13674813	G	A	A	A	G	G	SNP
Ca1	13674868	A	C	C	C	A	A	SNP
Ca1	13675250	T	C	C	C	T	T	SNP
Ca1	13675416	A	C	C	C	A	A	SNP
Ca1	13675523	A	G	G	G	A	A	SNP
Ca1	13675950	T	A	A	A	T	T	SNP
Ca1	13676064	A	C	C	C	A	A	SNP
Ca1	13676124	G	A	A	A	G	G	SNP
Ca1	13676158	C	T	T	T	C	C	SNP
Ca1	13676224	C	A	A	A	C	C	SNP
Ca1	13676284	C	A	A	A	C	C	SNP
Ca1	13676449	A	C	C	C	A	A	SNP
Ca1	13676455	T	C	C	C	T	T	SNP
Ca1	13676534	C	T	T	T	C	C	SNP
Ca1	13676610	T	C	C	C	T	T	SNP
Ca1	13677284	T	A	A	A	T	T	SNP
Ca1	13677399	C	T	T	T	C	C	SNP
Ca1	13677416	G	A	A	A	G	G	SNP
Ca1	13677479	T	G	G	G	T	T	SNP
Ca1	13677501	A	C	C	C	A	A	SNP
Ca1	13677671	A	G	G	G	A	A	SNP
Ca1	13678222	T	A	A	A	T	T	SNP
Ca1	13678312	T	A	A	A	T	T	SNP
Ca1	13678573	A	T	T	T	A	A	SNP
Ca1	13678633	A	G	G	G	A	A	SNP
Ca1	13678652	A	G	G	G	A	A	SNP
Ca1	13678689	T	C	C	C	T	T	SNP
Ca1	13678735	A	G	G	G	A	A	SNP
Ca1	13678797	G	A	A	A	G	G	SNP
Ca1	13678984	T	C	C	C	T	T	SNP
Ca1	13679015	C	G	G	G	C	C	SNP
Ca1	13679252	C	A	A	A	C	C	SNP
Ca1	13679267	A	C	C	C	A	A	SNP
Ca1	13679280	A	G	G	G	A	A	SNP
Ca1	13679364	C	A	A	A	C	C	SNP
Ca1	13679450	T	C	C	C	T	T	SNP
Ca1	13679837	C	T	T	T	C	C	SNP
Ca1	13680008	G	C	C	C	G	G	SNP
Ca1	13680539	C	G	G	G	C	C	SNP
Ca1	13680574	T	G	G	G	T	T	SNP
Ca1	13680722	T	A	A	A	T	T	SNP
Ca1	13680928	T	C	C	C	T	T	SNP
Ca1	13681482	G	A	A	A	G	G	SNP
Ca1	13681487	C	G	G	G	C	C	SNP
Ca1	13681886	G	A	A	A	G	G	SNP
Ca1	13681897	C	T	T	T	C	C	SNP
Ca1	13681930	T	C	C	C	T	T	SNP
Ca1	13681979	T	C	C	C	T	T	SNP
Ca1	13681987	A	T	T	T	A	A	SNP
Ca1	13682001	T	C	C	C	T	T	SNP
Ca1	13682027	C	A	A	A	C	C	SNP
Ca1	13682153	G	C	C	C	G	G	SNP
Ca1	13682190	A	T	T	T	A	A	SNP
Ca1	13682210	A	T	T	T	A	A	SNP
Ca1	13682241	G	A	A	A	G	G	SNP
Ca1	13682311	C	T	T	T	C	C	SNP
Ca1	13682344	A	C	C	C	A	A	SNP
Ca1	13682413	C	T	T	T	C	C	SNP
Ca1	13682500	A	G	G	G	A	A	SNP
Ca1	13682666	T	A	A	A	T	T	SNP
Ca1	13682803	A	G	G	G	A	A	SNP
Ca1	13682858	C	T	T	T	C	C	SNP
Ca1	13683201	C	T	T	T	C	C	SNP
Ca1	13683240	T	C	C	C	T	T	SNP
Ca1	13683510	G	A	A	A	G	G	SNP
Ca1	13683550	A	T	T	T	A	A	SNP
Ca1	13683611	G	A	A	A	G	G	SNP
Ca1	13683727	A	C	C	C	A	A	SNP
Ca1	13683734	A	G	G	G	A	A	SNP
Ca1	13683758	C	T	T	T	C	C	SNP
Ca1	13683826	C	T	T	T	C	C	SNP
Ca1	13683955	T	C	C	C	T	T	SNP
Ca1	13684049	A	T	T	T	A	A	SNP
Ca1	13684399	T	A	A	A	T	T	SNP
Ca1	13684641	G	A	A	A	G	G	SNP
Ca1	13685187	C	A	A	A	C	C	SNP
Ca1	13685240	A	T	T	T	A	A	SNP
Ca1	13685298	G	T	T	T	G	G	SNP
Ca1	13685304	G	T	T	T	G	G	SNP
Ca1	13685782	C	G	G	G	C	C	SNP
Ca1	13685811	T	C	C	C	T	T	SNP
Ca1	13685822	C	T	T	T	C	C	SNP
Ca1	13685887	T	C	C	C	T	T	SNP
Ca1	13685965	A	G	G	G	A	A	SNP
Ca1	13686012	T	A	A	A	T	T	SNP
Ca1	13686297	A	T	T	T	A	A	SNP
Ca1	13686412	T	C	C	C	T	T	SNP
Ca1	13686712	T	G	G	G	T	T	SNP
Ca1	13686770	A	G	G	G	A	A	SNP
Ca1	13686876	C	A	A	A	C	C	SNP
Ca1	13687313	A	G	G	G	A	A	SNP
Ca1	13687450	G	A	A	A	G	G	SNP
Ca1	13687610	T	G	G	G	T	T	SNP
Ca1	13687664	G	A	A	A	G	G	SNP
Ca1	13687687	T	G	G	G	T	T	SNP
Ca1	13687728	G	A	A	A	G	G	SNP
Ca1	13687785	T	C	C	C	T	T	SNP
Ca1	13687803	G	A	A	A	G	G	SNP
Ca1	13687844	T	G	G	G	T	T	SNP
Ca1	13687854	C	T	T	T	C	C	SNP
Ca1	13687940	T	A	A	A	T	T	SNP
Ca1	13687945	T	C	C	C	T	T	SNP
Ca1	13688045	G	A	A	A	G	G	SNP
Ca1	13688102	A	G	G	G	A	A	SNP
Ca1	13688111	C	T	T	T	C	C	SNP
Ca1	13688181	A	T	T	T	A	A	SNP
Ca1	13688196	G	A	A	A	G	G	SNP
Ca1	13688272	C	T	T	T	C	C	SNP
Ca1	13688392	G	A	A	A	G	G	SNP
Ca1	13688500	G	A	A	A	G	G	SNP
Ca1	13688545	C	T	T	T	C	C	SNP
Ca1	13688589	G	A	A	A	G	G	SNP
Ca1	13688775	G	A	A	A	G	G	SNP
Ca1	13688796	C	A	A	A	C	C	SNP
Ca1	13688970	T	C	C	C	T	T	SNP
Ca1	13689014	A	G	G	G	A	A	SNP
Ca1	13689137	A	G	G	G	A	A	SNP
Ca1	13689656	A	C	C	C	A	A	SNP
Ca1	13689710	T	C	C	C	T	T	SNP
Ca1	13689847	A	G	G	G	A	A	SNP
Ca1	13689895	G	T	T	T	G	G	SNP
Ca1	13689978	A	G	G	G	A	A	SNP
Ca1	13690015	G	A	A	A	G	G	SNP
Ca1	13690020	A	G	G	G	A	A	SNP
Ca1	13690039	G	A	A	A	G	G	SNP
Ca1	13690050	T	C	C	C	T	T	SNP
Ca1	13690073	T	C	C	C	T	T	SNP
Ca1	13690078	G	A	A	A	G	G	SNP
Ca1	13690094	G	A	A	A	G	G	SNP
Ca1	13690204	TTTA	TTTT	TTTT	TTTT	TTTA	TTTA	SNP
Ca1	13690318	G	A	A	A	G	G	SNP
Ca1	13690334	C	T	T	T	C	C	SNP
Ca1	13690437	G	A	A	A	G	G	SNP
Ca1	13690522	T	C	C	C	T	T	SNP
Ca1	13690543	G	T	T	T	G	G	SNP
Ca1	13690576	G	A	A	A	G	G	SNP
Ca1	13690589	G	A	A	A	G	G	SNP
Ca1	13690651	G	A	A	A	G	G	SNP
Ca1	13690797	G	A	A	A	G	G	SNP
Ca1	13690922	A	G	G	G	A	A	SNP
Ca1	13690989	G	A	A	A	G	G	SNP
Ca1	13691121	A	G	G	G	A	A	SNP
Ca1	13691139	G	T	T	T	G	G	SNP
Ca1	13691154	G	T	T	T	G	G	SNP
Ca1	13691203	A	C	C	C	A	A	SNP
Ca1	13691330	A	G	G	G	A	A	SNP
Ca1	13691347	G	A	A	A	G	G	SNP
Ca1	13691392	A	G	G	G	A	A	SNP
Ca1	13691439	G	A	A	A	G	G	SNP
Ca1	13691640	A	G	G	G	A	A	SNP
Ca1	13691658	T	C	C	C	T	T	SNP
Ca1	13691713	A	G	G	G	A	A	SNP
Ca1	13691734	G	A	A	A	G	G	SNP
Ca1	13691769	A	C	C	C	A	A	SNP
Ca1	13691951	T	C	C	C	T	T	SNP
Ca1	13691995	T	G	G	G	T	T	SNP
Ca1	13692012	G	C	C	C	G	G	SNP
Ca1	13692065	C	T	T	T	C	C	SNP
Ca1	13692085	C	T	T	T	C	C	SNP
Ca1	13692248	G	T	T	T	G	G	SNP
Ca1	13692267	C	T	T	T	C	C	SNP
Ca1	13692297	G	C	C	C	G	G	SNP
Ca1	13692440	A	G	G	G	A	A	SNP
Ca1	13692540	C	T	T	T	C	C	SNP
Ca1	13692566	A	G	G	G	A	A	SNP
Ca1	13692618	A	G	G	G	A	A	SNP
Ca1	13692626	A	T	T	T	A	A	SNP
Ca1	13692843	A	G	G	G	A	A	SNP
Ca1	13692890	T	C	C	C	T	T	SNP
Ca1	13692906	T	C	C	C	T	T	SNP
Ca1	13693149	G	C	C	C	G	G	SNP
Ca1	13693339	T	A	A	A	T	T	SNP
Ca1	13693442	A	G	G	G	A	A	SNP
Ca1	13693497	C	G	G	G	C	C	SNP
Ca1	13693542	A	T	T	T	A	A	SNP
Ca1	13693610	C	T	T	T	C	C	SNP
Ca1	13693696	G	A	A	A	G	G	SNP
Ca1	13693827	C	A	A	A	C	C	SNP
Ca1	13694166	G	A	A	A	G	G	SNP
Ca1	13694557	A	G	G	G	A	A	SNP
Ca1	13694567	G	A	A	A	G	G	SNP
Ca1	13694603	G	A	A	A	G	G	SNP
Ca1	13694630	A	G	G	G	A	A	SNP
Ca1	13694759	C	T	T	T	C	C	SNP
Ca1	13694817	A	C	C	C	A	A	SNP
Ca1	13694901	A	G	G	G	A	A	SNP
Ca1	13694906	C	T	T	T	C	C	SNP
Ca1	13694944	C	T	T	T	C	C	SNP
Ca1	13695000	G	C	C	C	G	G	SNP
Ca1	13695015	T	G	G	G	T	T	SNP
Ca1	13695103	G	C	C	C	G	G	SNP
Ca1	13695124	T	A	A	A	T	T	SNP
Ca1	13695148	G	T	T	T	G	G	SNP
Ca1	13695242	A	G	G	G	A	A	SNP
Ca1	13695389	A	G	G	G	A	A	SNP
Ca1	13695578	T	C	C	C	T	T	SNP
Ca1	13695655	G	A	A	A	G	G	SNP
Ca1	13695708	T	A	A	A	T	T	SNP
Ca1	13695729	A	T	T	T	A	A	SNP
Ca1	13695900	G	A	A	A	G	G	SNP
Ca1	13696061	A	G	G	G	A	A	SNP
Ca1	13696173	A	C	C	C	A	A	SNP
Ca1	13696981	C	T	T	T	C	C	SNP
Ca1	13697079	G	T	T	T	G	G	SNP
Ca1	13697332	T	C	C	C	T	T	SNP
Ca1	13697836	A	G	G	G	A	A	SNP
Ca1	13697858	T	G	G	G	T	T	SNP
Ca1	13698135	A	C	C	C	A	A	SNP
Ca1	13698150	A	C	C	C	A	A	SNP
Ca1	13698268	T	C	C	C	T	T	SNP
Ca1	13698333	G	T	T	T	G	G	SNP
Ca1	13698349	C	A	A	A	C	C	SNP
Ca1	13698548	A	T	T	T	A	A	SNP
Ca1	13698580	C	T	C	C	T	T	SNP
Ca1	13698944	A	G	G	G	A	A	SNP
Ca1	13699033	C	T	T	T	C	C	SNP
Ca1	13699547	A	G	G	G	A	A	SNP
Ca1	13699617	T	A	A	A	T	T	SNP
Ca1	13699742	A	G	G	G	A	A	SNP
Ca1	13700086	A	C	C	C	A	A	SNP
Ca1	13700306	G	A	A	A	G	G	SNP
Ca1	13700358	A	T	T	T	A	A	SNP
Ca1	13700377	G	C	C	C	G	G	SNP
Ca1	13700404	A	G	G	G	A	A	SNP
Ca1	13700421	A	G	G	G	A	A	SNP
Ca1	13700439	T	C	C	C	T	T	SNP
Ca1	13700444	A	C	C	C	A	A	SNP
Ca1	13700482	G	A	A	A	G	G	SNP
Ca1	13700552	A	G	G	G	A	A	SNP
Ca1	13701388	G	A	A	A	G	G	SNP
Ca1	13701790	G	A	A	A	G	G	SNP
Ca1	13701864	T	G	G	G	T	T	SNP
Ca1	13701877	T	G	G	G	T	T	SNP
Ca1	13702047	G	T	T	T	G	G	SNP
Ca1	13702188	T	C	C	C	T	T	SNP
Ca1	13702205	G	C	C	C	G	G	SNP
Ca1	13702242	A	G	G	G	A	A	SNP
Ca1	13702380	A	C	C	C	A	A	SNP
Ca1	13702627	C	A	A	A	C	C	SNP
Ca1	13702677	C	A	A	A	C	C	SNP
Ca1	13702682	C	G	G	G	C	C	SNP
Ca1	13703036	G	T	T	T	G	G	SNP
Ca1	13703107	G	C	C	C	G	G	SNP
Ca1	13703140	G	A	A	A	G	G	SNP
Ca1	13703328	G	A	A	A	G	G	SNP
Ca1	13703345	T	C	C	C	T	T	SNP
Ca1	13704004	G	A	A	A	G	G	SNP
Ca1	13704129	A	C	C	C	A	A	SNP
Ca1	13704327	C	T	T	T	C	C	SNP
Ca1	13704371	C	A	A	A	C	C	SNP
Ca1	13704568	T	C	C	C	T	T	SNP
Ca1	13704587	A	T	T	T	A	A	SNP
Ca1	13704631	C	T	T	T	C	C	SNP
Ca1	13704712	A	T	T	T	A	A	SNP
Ca1	13704744	G	T	T	T	G	G	SNP
Ca1	13704763	C	G	G	G	C	C	SNP
Ca1	13704781	G	A	A	A	G	G	SNP
Ca1	13704802	T	C	C	C	T	T	SNP
Ca1	13704843	G	A	A	A	G	G	SNP
Ca1	13704912	T	G	G	G	T	T	SNP
Ca1	13704932	C	T	T	T	C	C	SNP
Ca1	13704999	T	C	C	C	T	T	SNP
Ca1	13705023	T	C	C	C	T	T	SNP
Ca1	13705030	G	A	A	A	G	G	SNP
Ca1	13705059	T	C	C	C	T	T	SNP
Ca1	13705248	T	G	G	G	T	T	SNP
Ca1	13705277	A	C	C	C	A	A	SNP
Ca1	13705400	C	T	T	T	C	C	SNP
Ca1	13705412	T	C	C	C	T	T	SNP
Ca1	13707335	G	A	A	A	G	G	SNP
Ca1	13710442	C	T	T	T	C	C	SNP
Ca1	1372288	G	C	G	G	C	C	SNP
Ca1	13734538	A	G	G	G	A	A	SNP
Ca1	13748781	A	T	T	T	A	A	SNP
Ca1	13749825	T	G	G	G	T	T	SNP
Ca1	13752764	A	G	G	G	A	A	SNP
Ca1	13759589	G	C	C	C	G	G	SNP
Ca1	13768124	A	C	A	A	C	C	SNP
Ca1	13777492	A	T	T	T	A	A	SNP
Ca1	13800669	G	T	T	T	G	G	SNP
Ca1	13842713	A	G	G	G	A	A	SNP
Ca1	13843348	C	T	T	T	C	C	SNP
Ca1	13844408	G	A	A	A	G	G	SNP
Ca1	13849128	C	A	A	A	C	C	SNP
Ca1	13887946	C	T	T	T	C	C	SNP
Ca1	13891228	T	A	A	A	T	T	SNP
Ca1	13898405	A	T	T	T	A	A	SNP
Ca1	13930258	C	A	A	A	C	C	SNP
Ca1	13931772	C	G	G	G	C	C	SNP
Ca1	13987972	A	G	G	G	A	A	SNP
Ca1	13991104	A	G	G	G	A	A	SNP
Ca1	13995399	C	T	T	T	C	C	SNP
Ca1	14013687	C	A	A	A	C	C	SNP
Ca1	14013843	C	T	C	C	T	T	SNP
Ca1	14015757	T	C	C	C	T	T	SNP
Ca1	14016144	T	C	C	C	T	T	SNP
Ca1	14024367	T	C	C	C	T	T	SNP
Ca1	14038103	A	T	T	T	A	A	SNP
Ca1	14042372	T	C	C	C	T	T	SNP
Ca1	14048072	C	T	T	T	C	C	SNP
Ca1	14053756	G	T	T	T	G	G	SNP
Ca1	14059017	C	T	T	T	C	C	SNP
Ca1	14062744	G	A	A	A	G	G	SNP
Ca1	14072591	A	G	A	A	G	G	SNP
Ca1	14075385	C	T	T	T	C	C	SNP
Ca1	14079439	G	A	A	A	G	G	SNP
Ca1	14094129	A	T	T	T	A	A	SNP
Ca1	14094132	T	A	T	T	A	A	SNP
Ca1	14095021	A	T	T	T	A	A	SNP
Ca1	14106609	A	T	T	T	A	A	SNP
Ca1	14107248	A	G	A	A	G	G	SNP
Ca1	14110320	G	C	C	C	G	G	SNP
Ca1	14119991	G	A	G	G	A	A	SNP
Ca1	14129230	G	A	A	A	G	G	SNP
Ca1	14134657	A	C	C	C	A	A	SNP
Ca1	14135244	T	C	C	C	T	T	SNP
Ca1	14139331	A	T	T	T	A	A	SNP
Ca1	14162798	G	A	A	A	G	G	SNP
Ca1	14208751	A	G	G	G	A	A	SNP
Ca1	14230626	C	T	T	T	C	C	SNP
Ca1	14286574	A	G	G	G	A	A	SNP
Ca1	14310963	G	A	A	A	G	G	SNP
Ca1	14324471	C	A	C	C	A	A	SNP
Ca1	14324520	G	T	G	G	T	T	SNP
Ca1	14347395	C	T	C	C	T	T	SNP
Ca1	14352422	G	A	A	A	G	G	SNP
Ca1	14414153	T	C	C	C	T	T	SNP
Ca1	14417146	A	G	G	G	A	A	SNP
Ca1	14436958	A	G	A	A	G	G	SNP
Ca1	14451559	G	A	G	G	A	A	SNP
Ca1	14462821	T	C	T	T	C	C	SNP
Ca1	14472019	A	G	A	A	G	G	SNP
Ca1	14476967	G	A	G	G	A	A	SNP
Ca1	14480815	T	G	T	T	G	G	SNP
Ca1	14484540	A	G	A	A	G	G	SNP
Ca1	14491962	A	G	A	A	G	G	SNP
Ca1	14495578	C	T	C	C	T	T	SNP
Ca1	14498642	C	T	C	C	T	T	SNP
Ca1	14504476	C	T	C	C	T	T	SNP
Ca1	14509924	A	G	A	A	G	G	SNP
Ca1	14523607	C	T	C	C	T	T	SNP
Ca1	14535525	A	C	A	A	C	C	SNP
Ca1	14552150	A	T	A	A	T	T	SNP
Ca1	14552741	G	A	G	G	A	A	SNP
Ca1	14553643	C	T	T	T	C	C	SNP
Ca1	14563265	T	G	T	T	G	G	SNP
Ca1	14584754	A	G	A	A	G	G	SNP
Ca1	14587476	C	G	C	C	G	G	SNP
Ca1	14588579	A	T	A	A	T	T	SNP
Ca1	14590921	A	T	A	A	T	T	SNP
Ca1	14591031	T	C	T	T	C	C	SNP
Ca1	14598756	A	C	A	A	C	C	SNP
Ca1	14607827	G	A	A	A	G	G	SNP
Ca1	14614414	G	A	G	G	A	A	SNP
Ca1	14656782	A	G	A	A	G	G	SNP
Ca1	14658634	T	C	C	C	T	T	SNP
Ca1	14670788	A	C	C	C	A	A	SNP
Ca1	14671105	A	G	G	G	A	A	SNP
Ca1	14680655	C	A	A	A	C	C	SNP
Ca1	14682731	T	C	C	C	T	T	SNP
Ca1	14682817	G	A	G	G	A	A	SNP
Ca1	14686158	A	T	T	T	A	A	SNP
Ca1	14693359	A	G	G	G	A	A	SNP
Ca1	1469404	T	A	A	A	T	T	SNP
Ca1	14701055	C	T	T	T	C	C	SNP
Ca1	14702639	G	A	A	A	G	G	SNP
Ca1	14713797	C	T	C	C	T	T	SNP
Ca1	14741295	A	C	C	C	A	A	SNP
Ca1	14749669	T	C	T	T	C	C	SNP
Ca1	14755423	A	G	A	A	G	G	SNP
Ca1	14757094	T	A	T	T	A	A	SNP
Ca1	14762008	G	A	G	G	A	A	SNP
Ca1	14766314	T	G	T	T	G	G	SNP
Ca1	14773790	C	T	C	C	T	T	SNP
Ca1	14790586	G	T	T	T	G	G	SNP
Ca1	14928311	C	T	T	T	C	C	SNP
Ca1	14981566	A	G	A	A	G	G	SNP
Ca1	14981752	C	G	C	C	G	G	SNP
Ca1	1499660	A	G	G	G	A	A	SNP
Ca1	14998744	G	A	A	A	G	G	SNP
Ca1	15030170	T	A	A	A	T	T	SNP
Ca1	15031513	T	C	T	T	C	C	SNP
Ca1	15037287	C	T	T	T	C	C	SNP
Ca1	15045720	G	A	A	A	G	G	SNP
Ca1	15060895	C	T	T	T	C	C	SNP
Ca1	15065195	A	T	T	T	A	A	SNP
Ca1	15078055	T	C	C	C	T	T	SNP
Ca1	15083183	T	G	G	G	T	T	SNP
Ca1	1508673	C	G	G	G	C	C	SNP
Ca1	15103515	G	T	T	T	G	G	SNP
Ca1	1519057	A	G	G	G	A	A	SNP
Ca1	1521014	C	T	C	C	T	T	SNP
Ca1	15230184	G	T	T	T	G	G	SNP
Ca1	15251856	T	C	C	C	T	T	SNP
Ca1	15267578	A	G	G	G	A	A	SNP
Ca1	15293785	G	A	A	A	G	G	SNP
Ca1	15298459	C	T	T	T	C	C	SNP
Ca1	15306363	C	T	C	C	T	T	SNP
Ca1	15306780	C	A	A	A	C	C	SNP
Ca1	15339703	G	C	C	C	G	G	SNP
Ca1	15353982	A	G	A	A	G	G	SNP
Ca1	15355238	C	T	T	T	C	C	SNP
Ca1	15357360	C	A	A	A	C	C	SNP
Ca1	15357785	C	T	T	T	C	C	SNP
Ca1	15357999	G	T	T	T	G	G	SNP
Ca1	15379687	A	G	G	G	A	A	SNP
Ca1	15380192	T	C	C	C	T	T	SNP
Ca1	15396678	A	G	G	G	A	A	SNP
Ca1	15399462	G	A	A	A	G	G	SNP
Ca1	15402813	T	G	G	G	T	T	SNP
Ca1	15423066	C	T	T	T	C	C	SNP
Ca1	1543965	T	C	C	C	T	T	SNP
Ca1	15440338	T	C	C	C	T	T	SNP
Ca1	15442975	C	T	T	T	C	C	SNP
Ca1	15449971	A	G	G	G	A	A	SNP
Ca1	15450240	T	G	G	G	T	T	SNP
Ca1	15459623	A	G	G	G	A	A	SNP
Ca1	15485104	C	T	C	C	T	T	SNP
Ca1	15500512	A	G	G	G	A	A	SNP
Ca1	15504227	G	T	T	T	G	G	SNP
Ca1	15506726	G	A	A	A	G	G	SNP
Ca1	15536615	A	G	G	G	A	A	SNP
Ca1	15558380	C	A	A	A	C	C	SNP
Ca1	15577955	A	G	G	G	A	A	SNP
Ca1	15583128	C	G	G	G	C	C	SNP
Ca1	15594649	G	A	A	A	G	G	SNP
Ca1	15602755	A	T	T	T	A	A	SNP
Ca1	15604732	G	C	C	C	G	G	SNP
Ca1	15609862	A	C	C	C	A	A	SNP
Ca1	15633067	C	T	T	T	C	C	SNP
Ca1	15644538	G	A	A	A	G	G	SNP
Ca1	15652220	C	G	G	G	C	C	SNP
Ca1	15658298	G	A	A	A	G	G	SNP
Ca1	15658771	G	A	A	A	G	G	SNP
Ca1	15661179	T	C	C	C	T	T	SNP
Ca1	15667428	T	C	C	C	T	T	SNP
Ca1	15672190	T	G	G	G	T	T	SNP
Ca1	15684708	C	T	T	T	C	C	SNP
Ca1	15686475	A	T	T	T	A	A	SNP
Ca1	15686482	A	G	G	G	A	A	SNP
Ca1	15686528	G	T	T	T	G	G	SNP
Ca1	15697413	A	T	T	T	A	A	SNP
Ca1	15700246	T	C	C	C	T	T	SNP
Ca1	15723039	G	A	A	A	G	G	SNP
Ca1	1572340	C	T	C	C	T	T	SNP
Ca1	15724508	A	G	G	G	A	A	SNP
Ca1	15725490	G	T	T	T	G	G	SNP
Ca1	15730441	T	C	C	C	T	T	SNP
Ca1	15731819	G	T	T	T	G	G	SNP
Ca1	15743143	C	T	T	T	C	C	SNP
Ca1	15753773	G	T	T	T	G	G	SNP
Ca1	15760979	G	T	T	T	G	G	SNP
Ca1	15764910	A	C	C	C	A	A	SNP
Ca1	15778080	G	A	A	A	G	G	SNP
Ca1	15798084	G	A	A	A	G	G	SNP
Ca1	15799449	C	T	T	T	C	C	SNP
Ca1	15805088	G	A	A	A	G	G	SNP
Ca1	15805928	A	G	G	G	A	A	SNP
Ca1	15811358	A	G	G	G	A	A	SNP
Ca1	15814920	T	C	C	C	T	T	SNP
Ca1	15817683	C	T	T	T	C	C	SNP
Ca1	15825874	G	A	A	A	G	G	SNP
Ca1	15828671	T	C	C	C	T	T	SNP
Ca1	15829803	A	G	G	G	A	A	SNP
Ca1	15831613	T	A	A	A	T	T	SNP
Ca1	15832151	A	T	T	T	A	A	SNP
Ca1	15833940	T	A	A	A	T	T	SNP
Ca1	15840121	A	T	T	T	A	A	SNP
Ca1	15840890	T	G	G	G	T	T	SNP
Ca1	15847882	C	A	A	A	C	C	SNP
Ca1	15848158	A	G	G	G	A	A	SNP
Ca1	15851675	G	A	A	A	G	G	SNP
Ca1	15861045	T	A	A	A	T	T	SNP
Ca1	15862538	G	T	T	T	G	G	SNP
Ca1	15864034	T	C	C	C	T	T	SNP
Ca1	15864552	T	C	C	C	T	T	SNP
Ca1	15865911	T	A	A	A	T	T	SNP
Ca1	15868696	C	T	T	T	C	C	SNP
Ca1	15869834	G	A	A	A	G	G	SNP
Ca1	15870883	T	C	C	C	T	T	SNP
Ca1	15871782	T	G	G	G	T	T	SNP
Ca1	15872364	G	C	C	C	G	G	SNP
Ca1	15872521	C	G	G	G	C	C	SNP
Ca1	15874524	T	C	C	C	T	T	SNP
Ca1	15874575	C	T	T	T	C	C	SNP
Ca1	15876582	T	A	A	A	T	T	SNP
Ca1	15897879	G	A	A	A	G	G	SNP
Ca1	15906218	G	C	C	C	G	G	SNP
Ca1	15919904	A	T	T	T	A	A	SNP
Ca1	15941156	T	C	C	C	T	T	SNP
Ca1	15947195	C	T	T	T	C	C	SNP
Ca1	15947794	G	A	A	A	G	G	SNP
Ca1	15952599	C	G	G	G	C	C	SNP
Ca1	15953620	A	T	T	T	A	A	SNP
Ca1	15995478	T	C	C	C	T	T	SNP
Ca1	16011000	G	A	A	A	G	G	SNP
Ca1	16019946	G	A	A	A	G	G	SNP
Ca1	16022194	G	A	A	A	G	G	SNP
Ca1	16022322	C	T	T	T	C	C	SNP
Ca1	16027703	G	C	C	C	G	G	SNP
Ca1	16033434	A	T	T	T	A	A	SNP
Ca1	16037428	C	T	T	T	C	C	SNP
Ca1	16047658	G	C	C	C	G	G	SNP
Ca1	16048238	T	C	C	C	T	T	SNP
Ca1	16057387	T	C	C	C	T	T	SNP
Ca1	16058680	G	A	A	A	G	G	SNP
Ca1	16062243	A	C	C	C	A	A	SNP
Ca1	16064109	G	T	T	T	G	G	SNP
Ca1	16069181	C	A	A	A	C	C	SNP
Ca1	16078189	G	T	T	T	G	G	SNP
Ca1	16085141	C	T	T	T	C	C	SNP
Ca1	16085252	A	G	G	G	A	A	SNP
Ca1	16085276	A	T	T	T	A	A	SNP
Ca1	16085324	T	C	C	C	T	T	SNP
Ca1	16085438	T	G	G	G	T	T	SNP
Ca1	16085447	A	G	G	G	A	A	SNP
Ca1	16086030	G	C	C	C	G	G	SNP
Ca1	16086045	T	G	G	G	T	T	SNP
Ca1	16086060	A	G	G	G	A	A	SNP
Ca1	16086269	T	C	C	C	T	T	SNP
Ca1	16086548	T	C	C	C	T	T	SNP
Ca1	16086915	G	C	C	C	G	G	SNP
Ca1	16087033	A	G	G	G	A	A	SNP
Ca1	16087227	T	C	C	C	T	T	SNP
Ca1	16087274	G	A	A	A	G	G	SNP
Ca1	16087383	T	A	A	A	T	T	SNP
Ca1	16087412	C	T	T	T	C	C	SNP
Ca1	16087566	C	A	A	A	C	C	SNP
Ca1	16087608	A	G	G	G	A	A	SNP
Ca1	16087627	A	T	T	T	A	A	SNP
Ca1	16087723	T	G	G	G	T	T	SNP
Ca1	16087743	T	C	C	C	T	T	SNP
Ca1	16087753	C	T	T	T	C	C	SNP
Ca1	16087828	T	C	C	C	T	T	SNP
Ca1	16087833	T	C	C	C	T	T	SNP
Ca1	16087846	A	T	T	T	A	A	SNP
Ca1	16087862	G	A	A	A	G	G	SNP
Ca1	16087911	G	A	A	A	G	G	SNP
Ca1	16087918	G	C	C	C	G	G	SNP
Ca1	16088398	T	C	C	C	T	T	SNP
Ca1	16088428	C	T	T	T	C	C	SNP
Ca1	16088442	A	G	G	G	A	A	SNP
Ca1	16088480	T	C	C	C	T	T	SNP
Ca1	16088509	T	C	C	C	T	T	SNP
Ca1	16088519	A	G	G	G	A	A	SNP
Ca1	16088529	G	A	A	A	G	G	SNP
Ca1	16088871	A	G	G	G	A	A	SNP
Ca1	16088894	G	A	A	A	G	G	SNP
Ca1	16088913	A	C	C	C	A	A	SNP
Ca1	16089047	T	C	C	C	T	T	SNP
Ca1	16089271	C	T	T	T	C	C	SNP
Ca1	16089282	C	T	T	T	C	C	SNP
Ca1	16089299	G	T	T	T	G	G	SNP
Ca1	16089814	A	T	T	T	A	A	SNP
Ca1	16089977	G	A	A	A	G	G	SNP
Ca1	16090013	C	T	T	T	C	C	SNP
Ca1	16090187	C	T	T	T	C	C	SNP
Ca1	16090395	A	C	C	C	A	A	SNP
Ca1	16090793	G	A	A	A	G	G	SNP
Ca1	16091040	T	C	C	C	T	T	SNP
Ca1	16091061	C	T	T	T	C	C	SNP
Ca1	16091160	C	T	T	T	C	C	SNP
Ca1	16091191	A	G	G	G	A	A	SNP
Ca1	16091234	T	C	C	C	T	T	SNP
Ca1	16091245	A	G	G	G	A	A	SNP
Ca1	16091360	T	G	G	G	T	T	SNP
Ca1	16091444	C	T	T	T	C	C	SNP
Ca1	16091449	G	A	A	A	G	G	SNP
Ca1	16091465	C	G	G	G	C	C	SNP
Ca1	16091537	A	C	C	C	A	A	SNP
Ca1	16091687	A	G	G	G	A	A	SNP
Ca1	16091840	A	G	G	G	A	A	SNP
Ca1	16091995	C	A	A	A	C	C	SNP
Ca1	16092010	A	G	G	G	A	A	SNP
Ca1	16092062	T	G	G	G	T	T	SNP
Ca1	16092120	C	G	G	G	C	C	SNP
Ca1	16092222	T	G	G	G	T	T	SNP
Ca1	16092253	C	A	A	A	C	C	SNP
Ca1	16092273	A	C	C	C	A	A	SNP
Ca1	16092303	G	A	A	A	G	G	SNP
Ca1	16092329	T	G	G	G	T	T	SNP
Ca1	16092353	G	A	A	A	G	G	SNP
Ca1	16092442	G	T	T	T	G	G	SNP
Ca1	16092562	A	C	C	C	A	A	SNP
Ca1	16092575	A	G	G	G	A	A	SNP
Ca1	16092581	G	A	A	A	G	G	SNP
Ca1	16092595	C	A	A	A	C	C	SNP
Ca1	16092608	T	C	C	C	T	T	SNP
Ca1	16092638	G	A	A	A	G	G	SNP
Ca1	16092672	C	T	T	T	C	C	SNP
Ca1	16092679	G	A	A	A	G	G	SNP
Ca1	16092718	T	C	C	C	T	T	SNP
Ca1	16092726	A	G	G	G	A	A	SNP
Ca1	16092736	T	G	G	G	T	T	SNP
Ca1	16092776	T	C	C	C	T	T	SNP
Ca1	16092809	G	A	A	A	G	G	SNP
Ca1	16093143	T	G	G	G	T	T	SNP
Ca1	16093168	A	G	G	G	A	A	SNP
Ca1	16093269	G	A	A	A	G	G	SNP
Ca1	16093298	T	G	G	G	T	T	SNP
Ca1	16093487	C	T	T	T	C	C	SNP
Ca1	16093546	G	T	T	T	G	G	SNP
Ca1	16093555	C	T	T	T	C	C	SNP
Ca1	16093876	T	G	G	G	T	T	SNP
Ca1	16093897	G	A	A	A	G	G	SNP
Ca1	16094108	A	G	G	G	A	A	SNP
Ca1	16094137	G	A	A	A	G	G	SNP
Ca1	16094179	T	C	C	C	T	T	SNP
Ca1	16094564	G	C	C	C	G	G	SNP
Ca1	16094591	G	A	A	A	G	G	SNP
Ca1	16094695	G	A	A	A	G	G	SNP
Ca1	16094721	C	T	T	T	C	C	SNP
Ca1	16094847	C	T	T	T	C	C	SNP
Ca1	16094860	C	T	T	T	C	C	SNP
Ca1	16094938	G	A	A	A	G	G	SNP
Ca1	16094957	A	T	T	T	A	A	SNP
Ca1	16094980	G	A	A	A	G	G	SNP
Ca1	16095065	A	T	T	T	A	A	SNP
Ca1	16095121	A	T	T	T	A	A	SNP
Ca1	16095374	A	C	C	C	A	A	SNP
Ca1	16095412	T	C	C	C	T	T	SNP
Ca1	16095649	T	A	A	A	T	T	SNP
Ca1	16095829	T	A	A	A	T	T	SNP
Ca1	16096034	G	A	A	A	G	G	SNP
Ca1	16096179	G	A	A	A	G	G	SNP
Ca1	16096502	G	T	T	T	G	G	SNP
Ca1	16096509	T	A	A	A	T	T	SNP
Ca1	16096564	C	G	G	G	C	C	SNP
Ca1	16096875	G	A	A	A	G	G	SNP
Ca1	16096930	A	G	G	G	A	A	SNP
Ca1	16096940	G	A	A	A	G	G	SNP
Ca1	16097045	C	T	T	T	C	C	SNP
Ca1	16097373	T	C	C	C	T	T	SNP
Ca1	16097574	A	G	G	G	A	A	SNP
Ca1	16097748	A	G	G	G	A	A	SNP
Ca1	16097770	T	A	A	A	T	T	SNP
Ca1	16097791	A	C	C	C	A	A	SNP
Ca1	16097836	A	T	T	T	A	A	SNP
Ca1	16097858	T	G	G	G	T	T	SNP
Ca1	16097990	T	A	A	A	T	T	SNP
Ca1	16098082	A	G	G	G	A	A	SNP
Ca1	16098118	G	A	A	A	G	G	SNP
Ca1	16098175	G	A	A	A	G	G	SNP
Ca1	16099080	C	A	A	A	C	C	SNP
Ca1	16105233	T	G	G	G	T	T	SNP
Ca1	16105261	C	T	T	T	C	C	SNP
Ca1	16105353	A	G	G	G	A	A	SNP
Ca1	16105379	G	A	A	A	G	G	SNP
Ca1	16105409	C	T	T	T	C	C	SNP
Ca1	16105780	C	A	A	A	C	C	SNP
Ca1	16105861	C	G	G	G	C	C	SNP
Ca1	16106056	T	C	C	C	T	T	SNP
Ca1	16106277	G	T	T	T	G	G	SNP
Ca1	16106311	G	A	A	A	G	G	SNP
Ca1	16106432	G	T	T	T	G	G	SNP
Ca1	16106447	G	T	T	T	G	G	SNP
Ca1	16106578	T	A	A	A	T	T	SNP
Ca1	16106931	A	T	T	T	A	A	SNP
Ca1	16107020	A	C	C	C	A	A	SNP
Ca1	16107187	T	C	C	C	T	T	SNP
Ca1	16107563	C	G	G	G	C	C	SNP
Ca1	16107685	C	T	T	T	C	C	SNP
Ca1	16107694	C	T	T	T	C	C	SNP
Ca1	16107710	A	G	G	G	A	A	SNP
Ca1	16107715	A	C	C	C	A	A	SNP
Ca1	16107734	A	C	C	C	A	A	SNP
Ca1	16107929	T	C	C	C	T	T	SNP
Ca1	16108072	T	C	C	C	T	T	SNP
Ca1	16108319	G	A	A	A	G	G	SNP
Ca1	16109440	C	T	T	T	C	C	SNP
Ca1	16109742	A	T	T	T	A	A	SNP
Ca1	16109867	T	A	A	A	T	T	SNP
Ca1	16110174	C	T	T	T	C	C	SNP
Ca1	16110402	T	A	A	A	T	T	SNP
Ca1	16110437	T	A	A	A	T	T	SNP
Ca1	16110574	T	C	C	C	T	T	SNP
Ca1	16110674	A	G	G	G	A	A	SNP
Ca1	16110838	C	T	T	T	C	C	SNP
Ca1	16110901	T	A	A	A	T	T	SNP
Ca1	16110920	T	G	G	G	T	T	SNP
Ca1	16110960	A	G	G	G	A	A	SNP
Ca1	16110978	T	C	C	C	T	T	SNP
Ca1	16111026	G	A	A	A	G	G	SNP
Ca1	16111152	C	T	T	T	C	C	SNP
Ca1	16111167	A	G	G	G	A	A	SNP
Ca1	16111212	A	C	C	C	A	A	SNP
Ca1	16111284	A	C	C	C	A	A	SNP
Ca1	16111322	T	G	G	G	T	T	SNP
Ca1	16111352	T	G	G	G	T	T	SNP
Ca1	16111371	C	A	A	A	C	C	SNP
Ca1	16111385	A	C	C	C	A	A	SNP
Ca1	16111703	C	T	T	T	C	C	SNP
Ca1	16111907	A	G	G	G	A	A	SNP
Ca1	16111973	A	G	G	G	A	A	SNP
Ca1	16112449	C	T	T	T	C	C	SNP
Ca1	16112478	T	C	C	C	T	T	SNP
Ca1	16112506	A	G	G	G	A	A	SNP
Ca1	16112535	T	C	C	C	T	T	SNP
Ca1	16112594	T	A	A	A	T	T	SNP
Ca1	16112620	T	G	G	G	T	T	SNP
Ca1	16112771	G	A	A	A	G	G	SNP
Ca1	16112871	G	C	C	C	G	G	SNP
Ca1	16112907	G	A	A	A	G	G	SNP
Ca1	16112923	A	G	G	G	A	A	SNP
Ca1	16112974	C	T	T	T	C	C	SNP
Ca1	16113066	T	C	C	C	T	T	SNP
Ca1	16113095	G	A	A	A	G	G	SNP
Ca1	16113126	T	G	G	G	T	T	SNP
Ca1	16113135	C	T	T	T	C	C	SNP
Ca1	16113140	C	T	T	T	C	C	SNP
Ca1	16113229	T	A	A	A	T	T	SNP
Ca1	16113236	C	T	T	T	C	C	SNP
Ca1	16113277	G	A	A	A	G	G	SNP
Ca1	16113285	A	T	T	T	A	A	SNP
Ca1	16113303	G	A	A	A	G	G	SNP
Ca1	16113337	G	A	A	A	G	G	SNP
Ca1	16113369	G	T	T	T	G	G	SNP
Ca1	16113374	G	A	A	A	G	G	SNP
Ca1	16113410	C	A	A	A	C	C	SNP
Ca1	16113421	A	G	G	G	A	A	SNP
Ca1	16113510	T	A	A	A	T	T	SNP
Ca1	16114665	C	A	A	A	C	C	SNP
Ca1	16114826	T	G	G	G	T	T	SNP
Ca1	16114838	C	T	T	T	C	C	SNP
Ca1	16114854	G	A	A	A	G	G	SNP
Ca1	16115126	A	T	T	T	A	A	SNP
Ca1	16115132	C	A	A	A	C	C	SNP
Ca1	16115144	T	C	C	C	T	T	SNP
Ca1	16115393	A	G	G	G	A	A	SNP
Ca1	16115402	G	A	A	A	G	G	SNP
Ca1	16115900	A	T	T	T	A	A	SNP
Ca1	16115924	C	T	T	T	C	C	SNP
Ca1	16116056	G	A	A	A	G	G	SNP
Ca1	16116082	T	C	C	C	T	T	SNP
Ca1	16116096	C	A	A	A	C	C	SNP
Ca1	16116106	A	G	G	G	A	A	SNP
Ca1	16116268	G	C	C	C	G	G	SNP
Ca1	16116341	A	G	G	G	A	A	SNP
Ca1	16116422	G	A	A	A	G	G	SNP
Ca1	16116445	T	C	C	C	T	T	SNP
Ca1	16116530	C	T	T	T	C	C	SNP
Ca1	16116621	T	G	G	G	T	T	SNP
Ca1	16116643	G	A	A	A	G	G	SNP
Ca1	16116734	C	T	T	T	C	C	SNP
Ca1	16116768	T	C	C	C	T	T	SNP
Ca1	16116814	T	C	C	C	T	T	SNP
Ca1	16117066	A	G	G	G	A	A	SNP
Ca1	16117160	C	T	T	T	C	C	SNP
Ca1	16117375	T	A	A	A	T	T	SNP
Ca1	16117457	T	C	C	C	T	T	SNP
Ca1	16117601	T	A	A	A	T	T	SNP
Ca1	16117924	T	C	C	C	T	T	SNP
Ca1	16117940	C	T	T	T	C	C	SNP
Ca1	16117973	A	T	T	T	A	A	SNP
Ca1	16117986	C	T	T	T	C	C	SNP
Ca1	16118204	C	A	A	A	C	C	SNP
Ca1	16118343	G	T	T	T	G	G	SNP
Ca1	16118351	C	T	T	T	C	C	SNP
Ca1	16118418	C	T	T	T	C	C	SNP
Ca1	16118485	A	C	C	C	A	A	SNP
Ca1	16118653	A	G	G	G	A	A	SNP
Ca1	16118693	T	C	C	C	T	T	SNP
Ca1	16118778	G	T	T	T	G	G	SNP
Ca1	16118850	A	G	G	G	A	A	SNP
Ca1	16119051	C	T	T	T	C	C	SNP
Ca1	16119087	T	G	G	G	T	T	SNP
Ca1	16119912	T	C	C	C	T	T	SNP
Ca1	16120203	C	T	T	T	C	C	SNP
Ca1	16120446	C	T	T	T	C	C	SNP
Ca1	16120540	A	G	G	G	A	A	SNP
Ca1	16120783	T	A	A	A	T	T	SNP
Ca1	16121379	G	T	T	T	G	G	SNP
Ca1	16121399	T	G	G	G	T	T	SNP
Ca1	16121438	G	A	A	A	G	G	SNP
Ca1	16121479	G	C	C	C	G	G	SNP
Ca1	16121796	T	A	A	A	T	T	SNP
Ca1	16121930	C	A	A	A	C	C	SNP
Ca1	16133003	A	T	T	T	A	A	SNP
Ca1	16133030	A	T	T	T	A	A	SNP
Ca1	16133107	C	G	G	G	C	C	SNP
Ca1	16133154	A	G	G	G	A	A	SNP
Ca1	16133213	G	C	C	C	G	G	SNP
Ca1	16133739	A	G	G	G	A	A	SNP
Ca1	16133808	T	A	A	A	T	T	SNP
Ca1	16133917	C	A	A	A	C	C	SNP
Ca1	16133952	G	A	A	A	G	G	SNP
Ca1	16134011	A	G	G	G	A	A	SNP
Ca1	16134131	C	T	T	T	C	C	SNP
Ca1	16134249	T	C	C	C	T	T	SNP
Ca1	16134718	A	G	G	G	A	A	SNP
Ca1	16136368	C	T	T	T	C	C	SNP
Ca1	16136375	C	T	T	T	C	C	SNP
Ca1	16136784	C	T	T	T	C	C	SNP
Ca1	16137096	A	G	G	G	A	A	SNP
Ca1	16143746	T	C	C	C	T	T	SNP
Ca1	16143875	T	C	C	C	T	T	SNP
Ca1	16144244	C	A	A	A	C	C	SNP
Ca1	16144456	G	T	T	T	G	G	SNP
Ca1	16144567	T	A	A	A	T	T	SNP
Ca1	16144588	C	T	T	T	C	C	SNP
Ca1	16144754	T	C	C	C	T	T	SNP
Ca1	16144778	T	A	A	A	T	T	SNP
Ca1	16145146	G	T	T	T	G	G	SNP
Ca1	16145206	C	T	T	T	C	C	SNP
Ca1	16147578	G	T	T	T	G	G	SNP
Ca1	16155141	A	G	G	G	A	A	SNP
Ca1	16155952	T	C	C	C	T	T	SNP
Ca1	16155959	T	C	C	C	T	T	SNP
Ca1	16155992	C	A	A	A	C	C	SNP
Ca1	16156033	A	C	C	C	A	A	SNP
Ca1	16156044	G	C	C	C	G	G	SNP
Ca1	16156118	T	G	G	G	T	T	SNP
Ca1	16156174	T	G	G	G	T	T	SNP
Ca1	16156183	A	G	G	G	A	A	SNP
Ca1	16156245	T	C	C	C	T	T	SNP
Ca1	16156551	C	G	G	G	C	C	SNP
Ca1	16157167	A	G	G	G	A	A	SNP
Ca1	16157207	C	T	T	T	C	C	SNP
Ca1	16157314	A	G	G	G	A	A	SNP
Ca1	16157375	A	T	T	T	A	A	SNP
Ca1	16157440	T	C	C	C	T	T	SNP
Ca1	16157526	A	G	G	G	A	A	SNP
Ca1	1615778	T	G	G	G	T	T	SNP
Ca1	16157890	A	G	G	G	A	A	SNP
Ca1	16157943	T	A	A	A	T	T	SNP
Ca1	16158250	T	C	C	C	T	T	SNP
Ca1	16158314	G	A	A	A	G	G	SNP
Ca1	16158334	T	C	C	C	T	T	SNP
Ca1	16158530	C	T	T	T	C	C	SNP
Ca1	16158657	T	C	C	C	T	T	SNP
Ca1	16158938	G	A	A	A	G	G	SNP
Ca1	16159707	G	A	A	A	G	G	SNP
Ca1	16159938	T	C	C	C	T	T	SNP
Ca1	16159949	G	A	A	A	G	G	SNP
Ca1	16160401	C	T	T	T	C	C	SNP
Ca1	16160568	G	C	C	C	G	G	SNP
Ca1	16160861	A	T	T	T	A	A	SNP
Ca1	16160931	G	A	A	A	G	G	SNP
Ca1	16161056	G	A	A	A	G	G	SNP
Ca1	16161356	T	C	C	C	T	T	SNP
Ca1	16161553	A	T	T	T	A	A	SNP
Ca1	16161617	A	G	G	G	A	A	SNP
Ca1	16161785	T	C	C	C	T	T	SNP
Ca1	16161811	A	T	T	T	A	A	SNP
Ca1	16161832	C	G	G	G	C	C	SNP
Ca1	16162073	T	G	G	G	T	T	SNP
Ca1	16162096	G	A	A	A	G	G	SNP
Ca1	16162137	T	A	A	A	T	T	SNP
Ca1	16162155	G	C	C	C	G	G	SNP
Ca1	16162251	G	A	A	A	G	G	SNP
Ca1	16162310	G	T	T	T	G	G	SNP
Ca1	16162340	G	A	A	A	G	G	SNP
Ca1	16162389	T	C	C	C	T	T	SNP
Ca1	16162530	T	C	C	C	T	T	SNP
Ca1	16162536	G	C	C	C	G	G	SNP
Ca1	16162541	G	A	A	A	G	G	SNP
Ca1	16162705	A	G	G	G	A	A	SNP
Ca1	16162746	C	T	T	T	C	C	SNP
Ca1	16163191	T	A	A	A	T	T	SNP
Ca1	16163199	G	T	T	T	G	G	SNP
Ca1	16163500	T	G	G	G	T	T	SNP
Ca1	16163521	G	T	T	T	G	G	SNP
Ca1	16163640	C	T	T	T	C	C	SNP
Ca1	16163650	T	C	C	C	T	T	SNP
Ca1	16163938	C	A	A	A	C	C	SNP
Ca1	16164200	C	T	T	T	C	C	SNP
Ca1	16164226	T	A	A	A	T	T	SNP
Ca1	16164273	C	A	A	A	C	C	SNP
Ca1	16164282	C	T	T	T	C	C	SNP
Ca1	16164361	C	A	A	A	C	C	SNP
Ca1	16164525	C	T	T	T	C	C	SNP
Ca1	16164739	G	C	C	C	G	G	SNP
Ca1	16165159	A	C	C	C	A	A	SNP
Ca1	16165358	C	T	T	T	C	C	SNP
Ca1	16165513	G	A	A	A	G	G	SNP
Ca1	16165687	A	G	G	G	A	A	SNP
Ca1	16165716	A	G	G	G	A	A	SNP
Ca1	16165841	G	A	A	A	G	G	SNP
Ca1	16165960	A	T	T	T	A	A	SNP
Ca1	16166021	T	C	C	C	T	T	SNP
Ca1	16166033	A	T	T	T	A	A	SNP
Ca1	16166127	T	A	A	A	T	T	SNP
Ca1	16166349	C	T	T	T	C	C	SNP
Ca1	16166471	T	G	G	G	T	T	SNP
Ca1	16166615	C	T	T	T	C	C	SNP
Ca1	16166784	C	T	T	T	C	C	SNP
Ca1	16166802	T	C	C	C	T	T	SNP
Ca1	16166835	C	T	T	T	C	C	SNP
Ca1	16166913	T	G	G	G	T	T	SNP
Ca1	16166919	A	G	G	G	A	A	SNP
Ca1	16166967	T	C	C	C	T	T	SNP
Ca1	16166975	T	A	A	A	T	T	SNP
Ca1	16167158	T	A	A	A	T	T	SNP
Ca1	16167189	A	T	T	T	A	A	SNP
Ca1	16167552	C	T	T	T	C	C	SNP
Ca1	16167692	A	G	G	G	A	A	SNP
Ca1	16167706	A	G	G	G	A	A	SNP
Ca1	16167740	T	A	A	A	T	T	SNP
Ca1	16167769	C	T	T	T	C	C	SNP
Ca1	16167839	A	G	G	G	A	A	SNP
Ca1	16168080	C	T	T	T	C	C	SNP
Ca1	16168149	C	T	T	T	C	C	SNP
Ca1	16168169	T	G	G	G	T	T	SNP
Ca1	16168243	G	A	A	A	G	G	SNP
Ca1	16168352	T	A	A	A	T	T	SNP
Ca1	16168412	G	A	A	A	G	G	SNP
Ca1	16168458	C	A	A	A	C	C	SNP
Ca1	16168467	T	C	C	C	T	T	SNP
Ca1	16168473	A	G	G	G	A	A	SNP
Ca1	16168480	G	T	T	T	G	G	SNP
Ca1	16168489	T	C	C	C	T	T	SNP
Ca1	16168505	C	T	T	T	C	C	SNP
Ca1	16168518	C	A	A	A	C	C	SNP
Ca1	16168607	T	G	G	G	T	T	SNP
Ca1	16168682	A	G	G	G	A	A	SNP
Ca1	16168742	G	A	A	A	G	G	SNP
Ca1	16168787	A	G	G	G	A	A	SNP
Ca1	16168817	A	G	G	G	A	A	SNP
Ca1	16168822	T	A	A	A	T	T	SNP
Ca1	16168834	C	T	T	T	C	C	SNP
Ca1	16168911	T	C	C	C	T	T	SNP
Ca1	16168974	T	A	A	A	T	T	SNP
Ca1	16169040	G	A	A	A	G	G	SNP
Ca1	16169184	A	G	G	G	A	A	SNP
Ca1	16169382	T	C	C	C	T	T	SNP
Ca1	16169567	A	G	G	G	A	A	SNP
Ca1	16169602	T	C	C	C	T	T	SNP
Ca1	16169722	A	G	G	G	A	A	SNP
Ca1	16170026	G	A	A	A	G	G	SNP
Ca1	16170101	A	T	T	T	A	A	SNP
Ca1	16170246	G	C	C	C	G	G	SNP
Ca1	16170362	T	C	C	C	T	T	SNP
Ca1	16170380	A	G	G	G	A	A	SNP
Ca1	16170391	A	T	T	T	A	A	SNP
Ca1	16170522	G	A	A	A	G	G	SNP
Ca1	16170583	C	T	T	T	C	C	SNP
Ca1	16170720	A	G	G	G	A	A	SNP
Ca1	16170742	T	G	G	G	T	T	SNP
Ca1	16170928	C	T	T	T	C	C	SNP
Ca1	16170986	A	T	T	T	A	A	SNP
Ca1	16171049	G	A	A	A	G	G	SNP
Ca1	16171087	G	T	T	T	G	G	SNP
Ca1	16171239	G	A	A	A	G	G	SNP
Ca1	16171344	T	A	A	A	T	T	SNP
Ca1	16171431	G	A	A	A	G	G	SNP
Ca1	16171713	G	A	A	A	G	G	SNP
Ca1	16171906	A	G	G	G	A	A	SNP
Ca1	16171917	A	G	G	G	A	A	SNP
Ca1	16171990	T	G	G	G	T	T	SNP
Ca1	16172073	C	T	T	T	C	C	SNP
Ca1	16172123	T	C	C	C	T	T	SNP
Ca1	16172135	T	C	C	C	T	T	SNP
Ca1	16172163	G	T	T	T	G	G	SNP
Ca1	16172203	A	C	C	C	A	A	SNP
Ca1	16172259	T	C	C	C	T	T	SNP
Ca1	16172271	T	G	G	G	T	T	SNP
Ca1	16172281	A	G	G	G	A	A	SNP
Ca1	16172353	C	A	A	A	C	C	SNP
Ca1	16172373	C	T	T	T	C	C	SNP
Ca1	16172395	A	G	G	G	A	A	SNP
Ca1	16172433	C	G	G	G	C	C	SNP
Ca1	16172456	G	A	A	A	G	G	SNP
Ca1	16172565	G	A	A	A	G	G	SNP
Ca1	16172575	A	G	G	G	A	A	SNP
Ca1	16172662	A	G	G	G	A	A	SNP
Ca1	16172678	T	C	C	C	T	T	SNP
Ca1	16172770	C	T	T	T	C	C	SNP
Ca1	16172813	C	T	T	T	C	C	SNP
Ca1	16172945	G	A	A	A	G	G	SNP
Ca1	16172958	T	G	G	G	T	T	SNP
Ca1	16173025	G	A	A	A	G	G	SNP
Ca1	16173042	T	G	G	G	T	T	SNP
Ca1	16173048	C	A	A	A	C	C	SNP
Ca1	16173123	G	A	A	A	G	G	SNP
Ca1	16173138	T	C	C	C	T	T	SNP
Ca1	16173170	T	C	C	C	T	T	SNP
Ca1	16173194	T	C	C	C	T	T	SNP
Ca1	16173268	G	A	A	A	G	G	SNP
Ca1	16173342	T	C	C	C	T	T	SNP
Ca1	16173355	C	T	T	T	C	C	SNP
Ca1	16173362	G	A	A	A	G	G	SNP
Ca1	16173399	A	G	G	G	A	A	SNP
Ca1	16173410	A	C	C	C	A	A	SNP
Ca1	16173431	C	A	A	A	C	C	SNP
Ca1	16173447	A	G	G	G	A	A	SNP
Ca1	16173456	G	A	A	A	G	G	SNP
Ca1	16173564	C	G	G	G	C	C	SNP
Ca1	16173600	C	T	T	T	C	C	SNP
Ca1	16173613	T	C	C	C	T	T	SNP
Ca1	16173622	G	A	A	A	G	G	SNP
Ca1	16173631	T	C	C	C	T	T	SNP
Ca1	16173692	C	G	G	G	C	C	SNP
Ca1	16173741	A	C	C	C	A	A	SNP
Ca1	16173778	C	A	A	A	C	C	SNP
Ca1	16173807	C	T	T	T	C	C	SNP
Ca1	16173915	C	G	G	G	C	C	SNP
Ca1	16174145	C	A	A	A	C	C	SNP
Ca1	16174153	T	C	C	C	T	T	SNP
Ca1	16174304	T	C	C	C	T	T	SNP
Ca1	16174345	G	C	C	C	G	G	SNP
Ca1	16174400	T	C	C	C	T	T	SNP
Ca1	16174583	G	A	A	A	G	G	SNP
Ca1	16174663	T	C	C	C	T	T	SNP
Ca1	16174779	T	C	C	C	T	T	SNP
Ca1	16174798	A	G	G	G	A	A	SNP
Ca1	16174893	A	G	G	G	A	A	SNP
Ca1	16175305	T	G	G	G	T	T	SNP
Ca1	16175319	G	C	C	C	G	G	SNP
Ca1	16175675	C	G	G	G	C	C	SNP
Ca1	16175704	G	A	A	A	G	G	SNP
Ca1	16175711	T	C	C	C	T	T	SNP
Ca1	16175872	T	A	A	A	T	T	SNP
Ca1	16175878	G	A	A	A	G	G	SNP
Ca1	16175896	A	G	G	G	A	A	SNP
Ca1	16175908	T	C	C	C	T	T	SNP
Ca1	16175914	T	C	C	C	T	T	SNP
Ca1	16175947	T	A	A	A	T	T	SNP
Ca1	16176036	G	A	A	A	G	G	SNP
Ca1	16176058	G	A	A	A	G	G	SNP
Ca1	16176156	A	G	G	G	A	A	SNP
Ca1	16176181	C	T	T	T	C	C	SNP
Ca1	16176240	C	A	A	A	C	C	SNP
Ca1	16176335	G	A	A	A	G	G	SNP
Ca1	16177493	C	T	T	T	C	C	SNP
Ca1	16177529	T	C	C	C	T	T	SNP
Ca1	16177566	C	T	T	T	C	C	SNP
Ca1	16177591	G	T	T	T	G	G	SNP
Ca1	16177633	T	G	G	G	T	T	SNP
Ca1	16177854	C	T	T	T	C	C	SNP
Ca1	16177865	C	T	T	T	C	C	SNP
Ca1	16177952	T	C	C	C	T	T	SNP
Ca1	16177969	A	G	G	G	A	A	SNP
Ca1	16178087	T	C	C	C	T	T	SNP
Ca1	16178317	G	T	T	T	G	G	SNP
Ca1	16178503	C	T	T	T	C	C	SNP
Ca1	16178510	C	G	G	G	C	C	SNP
Ca1	16178791	T	A	A	A	T	T	SNP
Ca1	16178856	G	T	T	T	G	G	SNP
Ca1	16178941	G	C	C	C	G	G	SNP
Ca1	16179033	T	A	A	A	T	T	SNP
Ca1	16179047	T	A	A	A	T	T	SNP
Ca1	16179094	C	T	T	T	C	C	SNP
Ca1	16179181	T	A	A	A	T	T	SNP
Ca1	16179292	A	G	G	G	A	A	SNP
Ca1	16179344	A	C	C	C	A	A	SNP
Ca1	16179372	C	A	A	A	C	C	SNP
Ca1	16179445	G	T	T	T	G	G	SNP
Ca1	16179452	T	A	A	A	T	T	SNP
Ca1	16179517	A	G	G	G	A	A	SNP
Ca1	16179543	T	C	C	C	T	T	SNP
Ca1	16179553	A	G	G	G	A	A	SNP
Ca1	16179582	A	G	G	G	A	A	SNP
Ca1	16179684	G	A	A	A	G	G	SNP
Ca1	16179702	G	A	A	A	G	G	SNP
Ca1	16179779	C	T	T	T	C	C	SNP
Ca1	16179836	A	T	T	T	A	A	SNP
Ca1	16179851	A	C	C	C	A	A	SNP
Ca1	16179857	T	A	A	A	T	T	SNP
Ca1	16181064	T	C	C	C	T	T	SNP
Ca1	16181130	A	T	T	T	A	A	SNP
Ca1	16181145	T	A	A	A	T	T	SNP
Ca1	16181161	G	A	A	A	G	G	SNP
Ca1	16181361	G	A	A	A	G	G	SNP
Ca1	16181384	C	T	T	T	C	C	SNP
Ca1	16181411	G	A	A	A	G	G	SNP
Ca1	16181541	T	C	C	C	T	T	SNP
Ca1	16181602	T	C	C	C	T	T	SNP
Ca1	16182174	G	T	T	T	G	G	SNP
Ca1	16182198	T	A	A	A	T	T	SNP
Ca1	16182323	G	A	A	A	G	G	SNP
Ca1	16182361	C	T	T	T	C	C	SNP
Ca1	16182395	C	T	T	T	C	C	SNP
Ca1	16182477	C	T	T	T	C	C	SNP
Ca1	16182598	C	T	T	T	C	C	SNP
Ca1	16182629	C	T	T	T	C	C	SNP
Ca1	16183022	C	T	T	T	C	C	SNP
Ca1	16183081	C	T	T	T	C	C	SNP
Ca1	16183108	T	C	C	C	T	T	SNP
Ca1	16183856	C	T	T	T	C	C	SNP
Ca1	16183993	T	C	C	C	T	T	SNP
Ca1	16184114	C	T	T	T	C	C	SNP
Ca1	16184179	A	G	G	G	A	A	SNP
Ca1	16184312	T	A	A	A	T	T	SNP
Ca1	16184780	T	C	C	C	T	T	SNP
Ca1	16184848	G	C	C	C	G	G	SNP
Ca1	16184909	C	T	T	T	C	C	SNP
Ca1	16184990	T	C	C	C	T	T	SNP
Ca1	16185031	C	A	A	A	C	C	SNP
Ca1	16185215	T	A	A	A	T	T	SNP
Ca1	16185428	C	T	T	T	C	C	SNP
Ca1	16185437	A	T	T	T	A	A	SNP
Ca1	16185544	C	T	T	T	C	C	SNP
Ca1	16185549	C	A	A	A	C	C	SNP
Ca1	16186300	C	T	T	T	C	C	SNP
Ca1	16186305	G	A	A	A	G	G	SNP
Ca1	16186359	G	A	A	A	G	G	SNP
Ca1	16186380	G	A	A	A	G	G	SNP
Ca1	16186401	A	G	G	G	A	A	SNP
Ca1	16186416	G	A	A	A	G	G	SNP
Ca1	16186598	T	C	C	C	T	T	SNP
Ca1	16186817	G	T	T	T	G	G	SNP
Ca1	16186888	A	G	G	G	A	A	SNP
Ca1	16186952	G	T	T	T	G	G	SNP
Ca1	16187557	C	G	G	G	C	C	SNP
Ca1	16187735	C	G	G	G	C	C	SNP
Ca1	16187844	A	T	T	T	A	A	SNP
Ca1	16187867	A	G	G	G	A	A	SNP
Ca1	16187950	T	C	C	C	T	T	SNP
Ca1	16187981	A	C	C	C	A	A	SNP
Ca1	16188417	A	T	T	T	A	A	SNP
Ca1	16188460	A	C	C	C	A	A	SNP
Ca1	16188854	G	T	T	T	G	G	SNP
Ca1	16188871	T	C	C	C	T	T	SNP
Ca1	16189056	C	A	A	A	C	C	SNP
Ca1	16189352	T	G	G	G	T	T	SNP
Ca1	16189425	T	A	A	A	T	T	SNP
Ca1	16189474	A	G	G	G	A	A	SNP
Ca1	16189561	A	C	C	C	A	A	SNP
Ca1	16189619	T	A	A	A	T	T	SNP
Ca1	16189704	T	A	A	A	T	T	SNP
Ca1	16189713	T	C	C	C	T	T	SNP
Ca1	16189785	G	A	A	A	G	G	SNP
Ca1	16190190	T	C	C	C	T	T	SNP
Ca1	16190224	G	A	A	A	G	G	SNP
Ca1	16190235	A	G	G	G	A	A	SNP
Ca1	16190241	A	G	G	G	A	A	SNP
Ca1	16190250	A	G	G	G	A	A	SNP
Ca1	16190383	G	C	C	C	G	G	SNP
Ca1	16190594	T	C	C	C	T	T	SNP
Ca1	16190599	C	A	A	A	C	C	SNP
Ca1	16190613	T	A	A	A	T	T	SNP
Ca1	16190618	G	A	A	A	G	G	SNP
Ca1	16190841	C	A	A	A	C	C	SNP
Ca1	16190865	T	C	C	C	T	T	SNP
Ca1	16191262	T	C	C	C	T	T	SNP
Ca1	16191364	A	C	C	C	A	A	SNP
Ca1	16191395	T	C	C	C	T	T	SNP
Ca1	16191488	G	A	A	A	G	G	SNP
Ca1	16191514	T	A	A	A	T	T	SNP
Ca1	16191523	A	T	T	T	A	A	SNP
Ca1	16191622	T	C	C	C	T	T	SNP
Ca1	16191669	C	T	T	T	C	C	SNP
Ca1	16191692	G	A	A	A	G	G	SNP
Ca1	16191707	T	A	A	A	T	T	SNP
Ca1	16191808	G	A	A	A	G	G	SNP
Ca1	16191819	C	T	T	T	C	C	SNP
Ca1	16191871	G	A	A	A	G	G	SNP
Ca1	16191889	G	A	A	A	G	G	SNP
Ca1	16191894	A	G	G	G	A	A	SNP
Ca1	16191920	T	C	C	C	T	T	SNP
Ca1	16192027	A	G	G	G	A	A	SNP
Ca1	16192035	T	G	G	G	T	T	SNP
Ca1	16192142	G	A	A	A	G	G	SNP
Ca1	16192275	T	G	G	G	T	T	SNP
Ca1	16192294	C	T	T	T	C	C	SNP
Ca1	16192304	T	A	A	A	T	T	SNP
Ca1	16192347	G	A	A	A	G	G	SNP
Ca1	16192358	C	T	T	T	C	C	SNP
Ca1	16192450	A	C	C	C	A	A	SNP
Ca1	16192468	C	A	A	A	C	C	SNP
Ca1	16192613	C	G	G	G	C	C	SNP
Ca1	16192622	G	A	A	A	G	G	SNP
Ca1	16192629	T	C	C	C	T	T	SNP
Ca1	16192654	T	C	C	C	T	T	SNP
Ca1	16192686	G	T	T	T	G	G	SNP
Ca1	16192706	A	G	G	G	A	A	SNP
Ca1	16192946	A	T	T	T	A	A	SNP
Ca1	16193021	T	G	G	G	T	T	SNP
Ca1	16193036	C	T	T	T	C	C	SNP
Ca1	16193056	A	T	T	T	A	A	SNP
Ca1	16193177	C	A	A	A	C	C	SNP
Ca1	16193196	T	C	C	C	T	T	SNP
Ca1	16193270	T	G	G	G	T	T	SNP
Ca1	16193377	G	A	A	A	G	G	SNP
Ca1	16193412	C	A	A	A	C	C	SNP
Ca1	16193462	G	A	A	A	G	G	SNP
Ca1	16193491	C	A	A	A	C	C	SNP
Ca1	16193620	G	A	A	A	G	G	SNP
Ca1	16193690	A	G	G	G	A	A	SNP
Ca1	16193736	T	C	C	C	T	T	SNP
Ca1	16193826	C	T	T	T	C	C	SNP
Ca1	16193834	A	C	C	C	A	A	SNP
Ca1	16193943	T	C	C	C	T	T	SNP
Ca1	16193958	C	T	T	T	C	C	SNP
Ca1	16193964	C	T	T	T	C	C	SNP
Ca1	16194045	T	A	A	A	T	T	SNP
Ca1	16194139	G	T	T	T	G	G	SNP
Ca1	16194171	T	G	G	G	T	T	SNP
Ca1	16194203	T	C	C	C	T	T	SNP
Ca1	16194217	C	T	T	T	C	C	SNP
Ca1	16194244	A	C	C	C	A	A	SNP
Ca1	16194252	A	G	G	G	A	A	SNP
Ca1	16194266	C	G	G	G	C	C	SNP
Ca1	16194276	C	A	A	A	C	C	SNP
Ca1	16194383	T	C	C	C	T	T	SNP
Ca1	16194392	T	C	C	C	T	T	SNP
Ca1	16194422	C	A	A	A	C	C	SNP
Ca1	16194427	C	T	T	T	C	C	SNP
Ca1	16194434	C	T	T	T	C	C	SNP
Ca1	16194455	T	C	C	C	T	T	SNP
Ca1	16194536	G	C	C	C	G	G	SNP
Ca1	16194574	A	C	C	C	A	A	SNP
Ca1	16194649	G	A	A	A	G	G	SNP
Ca1	16194773	T	C	C	C	T	T	SNP
Ca1	16194791	A	C	C	C	A	A	SNP
Ca1	16194810	G	A	A	A	G	G	SNP
Ca1	16194822	C	G	G	G	C	C	SNP
Ca1	16194838	T	G	G	G	T	T	SNP
Ca1	16194851	C	A	A	A	C	C	SNP
Ca1	16194905	G	A	A	A	G	G	SNP
Ca1	16195169	G	T	T	T	G	G	SNP
Ca1	16195251	T	G	G	G	T	T	SNP
Ca1	16195311	A	G	G	G	A	A	SNP
Ca1	16195378	C	T	T	T	C	C	SNP
Ca1	16195476	A	G	G	G	A	A	SNP
Ca1	16195537	A	G	G	G	A	A	SNP
Ca1	16196476	G	T	T	T	G	G	SNP
Ca1	16196502	C	T	T	T	C	C	SNP
Ca1	16196515	G	T	T	T	G	G	SNP
Ca1	16196635	A	G	G	G	A	A	SNP
Ca1	16196801	T	A	A	A	T	T	SNP
Ca1	16196843	G	A	A	A	G	G	SNP
Ca1	16196930	A	G	G	G	A	A	SNP
Ca1	16197131	T	C	C	C	T	T	SNP
Ca1	16197144	T	C	C	C	T	T	SNP
Ca1	16197175	A	G	G	G	A	A	SNP
Ca1	16197206	G	A	A	A	G	G	SNP
Ca1	16197252	G	C	C	C	G	G	SNP
Ca1	16197259	T	C	C	C	T	T	SNP
Ca1	16197358	T	A	A	A	T	T	SNP
Ca1	16197366	T	A	A	A	T	T	SNP
Ca1	16197381	G	C	C	C	G	G	SNP
Ca1	16197402	T	A	A	A	T	T	SNP
Ca1	16197480	C	T	T	T	C	C	SNP
Ca1	16197589	A	T	T	T	A	A	SNP
Ca1	16197621	T	A	A	A	T	T	SNP
Ca1	16197650	G	T	T	T	G	G	SNP
Ca1	16197686	T	A	A	A	T	T	SNP
Ca1	16197704	C	T	T	T	C	C	SNP
Ca1	16197855	C	T	T	T	C	C	SNP
Ca1	16197992	T	C	C	C	T	T	SNP
Ca1	16198000	A	T	T	T	A	A	SNP
Ca1	16198137	C	A	A	A	C	C	SNP
Ca1	16198142	A	T	T	T	A	A	SNP
Ca1	16198199	C	G	G	G	C	C	SNP
Ca1	16198211	G	A	A	A	G	G	SNP
Ca1	16198261	T	A	A	A	T	T	SNP
Ca1	16198271	T	C	C	C	T	T	SNP
Ca1	16198280	T	C	C	C	T	T	SNP
Ca1	16198360	C	T	T	T	C	C	SNP
Ca1	16198367	G	A	A	A	G	G	SNP
Ca1	16198416	T	C	C	C	T	T	SNP
Ca1	16199522	T	C	C	C	T	T	SNP
Ca1	16199759	A	T	T	T	A	A	SNP
Ca1	16199978	G	A	A	A	G	G	SNP
Ca1	16200325	T	C	C	C	T	T	SNP
Ca1	16200521	G	T	T	T	G	G	SNP
Ca1	16200533	T	C	C	C	T	T	SNP
Ca1	16200590	G	C	C	C	G	G	SNP
Ca1	16200662	C	A	A	A	C	C	SNP
Ca1	16201058	G	A	A	A	G	G	SNP
Ca1	16201246	T	C	C	C	T	T	SNP
Ca1	16201402	C	A	A	A	C	C	SNP
Ca1	16201505	A	G	G	G	A	A	SNP
Ca1	16201533	T	A	A	A	T	T	SNP
Ca1	16201546	T	C	C	C	T	T	SNP
Ca1	16201829	C	T	T	T	C	C	SNP
Ca1	16201916	G	A	A	A	G	G	SNP
Ca1	16201989	G	C	C	C	G	G	SNP
Ca1	16202020	A	G	G	G	A	A	SNP
Ca1	16202038	A	C	C	C	A	A	SNP
Ca1	16202062	T	C	C	C	T	T	SNP
Ca1	16202138	G	A	A	A	G	G	SNP
Ca1	16202170	T	A	A	A	T	T	SNP
Ca1	16202187	T	C	C	C	T	T	SNP
Ca1	16202217	A	C	C	C	A	A	SNP
Ca1	16202336	C	T	T	T	C	C	SNP
Ca1	16202355	C	A	A	A	C	C	SNP
Ca1	16202399	A	G	G	G	A	A	SNP
Ca1	16202500	A	T	T	T	A	A	SNP
Ca1	16202610	G	C	C	C	G	G	SNP
Ca1	16202692	A	T	T	T	A	A	SNP
Ca1	16202796	A	G	G	G	A	A	SNP
Ca1	16202870	A	G	G	G	A	A	SNP
Ca1	16203093	A	T	T	T	A	A	SNP
Ca1	16203117	A	G	G	G	A	A	SNP
Ca1	16203157	T	G	G	G	T	T	SNP
Ca1	16203184	A	G	G	G	A	A	SNP
Ca1	16203219	A	G	G	G	A	A	SNP
Ca1	16203333	G	A	A	A	G	G	SNP
Ca1	16203357	A	G	G	G	A	A	SNP
Ca1	16203412	A	T	T	T	A	A	SNP
Ca1	16203497	T	C	C	C	T	T	SNP
Ca1	16203608	G	C	C	C	G	G	SNP
Ca1	16203791	T	A	A	A	T	T	SNP
Ca1	16203880	T	G	G	G	T	T	SNP
Ca1	16204095	C	T	T	T	C	C	SNP
Ca1	16204213	G	T	T	T	G	G	SNP
Ca1	16204255	C	G	G	G	C	C	SNP
Ca1	16204272	G	A	A	A	G	G	SNP
Ca1	16204511	T	C	C	C	T	T	SNP
Ca1	16204591	T	C	C	C	T	T	SNP
Ca1	16204629	C	T	T	T	C	C	SNP
Ca1	16204651	T	G	G	G	T	T	SNP
Ca1	16204674	C	T	T	T	C	C	SNP
Ca1	16204723	C	T	T	T	C	C	SNP
Ca1	16204728	G	C	C	C	G	G	SNP
Ca1	16204767	A	G	G	G	A	A	SNP
Ca1	16204773	T	C	C	C	T	T	SNP
Ca1	16204824	T	C	C	C	T	T	SNP
Ca1	16204876	A	C	C	C	A	A	SNP
Ca1	16204938	A	G	G	G	A	A	SNP
Ca1	16204950	G	A	A	A	G	G	SNP
Ca1	16204966	T	G	G	G	T	T	SNP
Ca1	16205147	A	G	G	G	A	A	SNP
Ca1	16205276	C	T	T	T	C	C	SNP
Ca1	16205526	C	T	T	T	C	C	SNP
Ca1	16205605	G	A	A	A	G	G	SNP
Ca1	16205626	G	T	T	T	G	G	SNP
Ca1	16205640	A	G	G	G	A	A	SNP
Ca1	16205669	A	T	T	T	A	A	SNP
Ca1	16205713	A	G	G	G	A	A	SNP
Ca1	16205771	C	T	T	T	C	C	SNP
Ca1	16205805	T	C	C	C	T	T	SNP
Ca1	16205829	T	C	C	C	T	T	SNP
Ca1	16205845	C	T	T	T	C	C	SNP
Ca1	16205855	T	A	A	A	T	T	SNP
Ca1	16205872	C	T	T	T	C	C	SNP
Ca1	16205878	G	A	A	A	G	G	SNP
Ca1	16205884	C	G	G	G	C	C	SNP
Ca1	16205948	T	C	C	C	T	T	SNP
Ca1	16206027	A	T	T	T	A	A	SNP
Ca1	16206033	C	T	T	T	C	C	SNP
Ca1	16206058	A	T	T	T	A	A	SNP
Ca1	16206103	T	A	A	A	T	T	SNP
Ca1	16206114	A	G	G	G	A	A	SNP
Ca1	16206411	A	C	C	C	A	A	SNP
Ca1	16206521	A	T	T	T	A	A	SNP
Ca1	16206568	C	T	T	T	C	C	SNP
Ca1	16206590	G	A	A	A	G	G	SNP
Ca1	16206724	G	A	A	A	G	G	SNP
Ca1	16206779	G	T	T	T	G	G	SNP
Ca1	16206788	A	G	G	G	A	A	SNP
Ca1	16206933	T	C	C	C	T	T	SNP
Ca1	16206954	G	A	A	A	G	G	SNP
Ca1	16207063	T	G	G	G	T	T	SNP
Ca1	16207173	A	G	G	G	A	A	SNP
Ca1	16207210	G	A	A	A	G	G	SNP
Ca1	16207235	A	G	G	G	A	A	SNP
Ca1	16207536	T	G	G	G	T	T	SNP
Ca1	16207573	T	C	C	C	T	T	SNP
Ca1	16207624	T	A	A	A	T	T	SNP
Ca1	16207661	A	G	G	G	A	A	SNP
Ca1	16208180	T	A	A	A	T	T	SNP
Ca1	16208424	A	C	C	C	A	A	SNP
Ca1	16208440	T	A	A	A	T	T	SNP
Ca1	16208479	A	T	T	T	A	A	SNP
Ca1	16208550	A	T	T	T	A	A	SNP
Ca1	16208556	A	C	C	C	A	A	SNP
Ca1	16208732	T	A	A	A	T	T	SNP
Ca1	16208866	T	C	C	C	T	T	SNP
Ca1	16208895	T	A	A	A	T	T	SNP
Ca1	16209099	T	C	C	C	T	T	SNP
Ca1	16209230	G	A	A	A	G	G	SNP
Ca1	16209237	A	G	G	G	A	A	SNP
Ca1	16209389	G	A	A	A	G	G	SNP
Ca1	16210002	A	G	G	G	A	A	SNP
Ca1	16210022	G	A	A	A	G	G	SNP
Ca1	16210045	T	C	C	C	T	T	SNP
Ca1	16210094	G	A	A	A	G	G	SNP
Ca1	16210138	T	A	A	A	T	T	SNP
Ca1	16210157	T	C	C	C	T	T	SNP
Ca1	16210172	C	A	A	A	C	C	SNP
Ca1	16210182	C	A	A	A	C	C	SNP
Ca1	16210191	G	C	C	C	G	G	SNP
Ca1	16210200	T	C	C	C	T	T	SNP
Ca1	16210226	T	C	C	C	T	T	SNP
Ca1	16210305	C	T	T	T	C	C	SNP
Ca1	16210320	A	G	G	G	A	A	SNP
Ca1	16210394	C	T	T	T	C	C	SNP
Ca1	16210441	T	C	C	C	T	T	SNP
Ca1	16210505	C	A	A	A	C	C	SNP
Ca1	16210518	T	C	C	C	T	T	SNP
Ca1	16210567	C	A	A	A	C	C	SNP
Ca1	16210631	G	A	A	A	G	G	SNP
Ca1	16210649	T	C	C	C	T	T	SNP
Ca1	16210673	T	G	G	G	T	T	SNP
Ca1	16210756	C	T	T	T	C	C	SNP
Ca1	16210905	T	C	C	C	T	T	SNP
Ca1	16211644	C	T	T	T	C	C	SNP
Ca1	16211653	T	A	A	A	T	T	SNP
Ca1	16211833	C	T	T	T	C	C	SNP
Ca1	16211922	C	G	G	G	C	C	SNP
Ca1	16211969	T	G	G	G	T	T	SNP
Ca1	16212960	G	A	A	A	G	G	SNP
Ca1	16212996	G	A	A	A	G	G	SNP
Ca1	16213004	A	C	C	C	A	A	SNP
Ca1	16213059	A	T	T	T	A	A	SNP
Ca1	16213065	T	C	C	C	T	T	SNP
Ca1	16213072	C	T	T	T	C	C	SNP
Ca1	16213104	A	G	G	G	A	A	SNP
Ca1	16213131	T	A	A	A	T	T	SNP
Ca1	16213215	G	T	T	T	G	G	SNP
Ca1	16213235	T	G	G	G	T	T	SNP
Ca1	16213663	G	C	C	C	G	G	SNP
Ca1	16213703	T	C	C	C	T	T	SNP
Ca1	16213859	T	G	G	G	T	T	SNP
Ca1	16214016	T	A	A	A	T	T	SNP
Ca1	16214030	C	T	T	T	C	C	SNP
Ca1	16214301	G	A	A	A	G	G	SNP
Ca1	16219286	T	C	C	C	T	T	SNP
Ca1	16260632	G	A	A	A	G	G	SNP
Ca1	16265654	G	A	A	A	G	G	SNP
Ca1	16357690	A	G	G	G	A	A	SNP
Ca1	16376341	G	A	A	A	G	G	SNP
Ca1	16379258	C	T	T	T	C	C	SNP
Ca1	16387020	G	A	A	A	G	G	SNP
Ca1	16430820	C	A	A	A	C	C	SNP
Ca1	16441311	T	A	A	A	T	T	SNP
Ca1	16479727	G	A	A	A	G	G	SNP
Ca1	16540221	C	T	T	T	C	C	SNP
Ca1	16566037	T	C	C	C	T	T	SNP
Ca1	16633918	T	C	C	C	T	T	SNP
Ca1	16636021	A	T	T	T	A	A	SNP
Ca1	16769058	C	A	A	A	C	C	SNP
Ca1	16777902	G	A	G	G	A	A	SNP
Ca1	16806981	T	C	T	T	C	C	SNP
Ca1	16807221	G	A	A	A	G	G	SNP
Ca1	16830964	G	A	G	G	A	A	SNP
Ca1	16859108	A	T	T	T	A	A	SNP
Ca1	16859367	G	A	G	G	A	A	SNP
Ca1	16907160	G	A	A	A	G	G	SNP
Ca1	16915478	T	G	G	G	T	T	SNP
Ca1	16933843	C	A	A	A	C	C	SNP
Ca1	16935128	G	A	A	A	G	G	SNP
Ca1	16937444	G	T	T	T	G	G	SNP
Ca1	16984678	C	A	A	A	C	C	SNP
Ca1	16994747	T	G	T	T	G	G	SNP
Ca1	17030297	C	T	T	T	C	C	SNP
Ca1	17063731	G	T	T	T	G	G	SNP
Ca1	1707427	C	T	C	C	T	T	SNP
Ca1	17098266	G	A	A	A	G	G	SNP
Ca1	1726922	T	G	T	T	G	G	SNP
Ca1	1756525	A	G	A	A	G	G	SNP
Ca1	1763726	G	A	G	G	A	A	SNP
Ca1	1768906	A	C	A	A	C	C	SNP
Ca1	1776784	A	T	A	A	T	T	SNP
Ca1	1777290	T	G	T	T	G	G	SNP
Ca1	1777520	C	T	C	C	T	T	SNP
Ca1	1777666	G	C	G	G	C	C	SNP
Ca1	1777689	T	C	T	T	C	C	SNP
Ca1	1777742	C	A	C	C	A	A	SNP
Ca1	1777857	C	T	C	C	T	T	SNP
Ca1	1778613	T	A	T	T	A	A	SNP
Ca1	1778619	T	A	T	T	A	A	SNP
Ca1	1778647	A	T	A	A	T	T	SNP
Ca1	1778682	T	G	T	T	G	G	SNP
Ca1	1778704	T	G	T	T	G	G	SNP
Ca1	1779124	C	T	C	C	T	T	SNP
Ca1	1779151	G	A	G	G	A	A	SNP
Ca1	1779251	T	C	T	T	C	C	SNP
Ca1	1779948	A	T	A	A	T	T	SNP
Ca1	1779969	T	C	T	T	C	C	SNP
Ca1	1780627	G	A	G	G	A	A	SNP
Ca1	1780827	G	C	G	G	C	C	SNP
[truncated: 86,985 more rows]
